# Supplementary material for: Industrial Acetogenic Biocatalysts: A Comparative Metabolic and Genomic Analysis
Source: Front Microbiol. 2016 Jul 7;7:1036. doi: 10.3389/fmicb.2016.01036 (PMC4935695; doi:10.3389/fmicb.2016.01036)
Supplement: TABLE S1 — Orthologous genes (orthologs) among genome sequences of C. ljungdahlii, C. autoethanogenum, C. ragsdalei, and C. coskatii identified using the program Proteinortho version 4.26 listed in an excel file. [file Table_1.XLS]

## Sheet: Tabelle1
1	#species	proteins	alg.-conn.	C_ljungdahlii_artificial_cds_aa.fasta								C_autoethanogenum_artificial_cds_aa.fasta								CLCOS_01212016.fasta								CLRAG_01212016.fasta
2	#4	16365	-	4184								4024								4211								3946
3	4	4	1	CLJU_c00010	chromosomal replication initiator protein DnaA	101..1453(+)						CAETHG_2124	chromosomal replication initiator protein DnaA							CLCOS_38930	chromosomal replication initiator protein DnaA							CLRAG_25790	chromosomal replication initiator protein DnaA
4	4	4	1	CLJU_c00020	DNA polymerase III subunit beta	1710..2813(+)						CAETHG_2125	DNA polymerase-3 subunit beta							CLCOS_38940	DNA polymerase III subunit beta							CLRAG_25800	DNA polymerase III subunit beta
5	4	4	1	CLJU_c00030	hypothetical protein	2841..3047(+)						CAETHG_2126	ribosome-associated protein							CLCOS_38950	ribosome-associated protein							CLRAG_25810	ribosome-associated protein
6	4	4	1	CLJU_c00040	DNA replication and repair protein RecF	3117..4217(+)						CAETHG_2127	DNA replication and repair protein RecF							CLCOS_38960	DNA replication and repair protein RecF							CLRAG_25820	DNA replication and repair protein RecF
7	4	4	1	CLJU_c00050	hypothetical protein	4236..4499(+)						CAETHG_2128	protein of unknown function (DUF370)							CLCOS_38970	hypothetical protein							CLRAG_25830	hypothetical protein
8	4	4	1	CLJU_c00060	DNA gyrase subunit B	4517..6430(+)						CAETHG_2129	DNA gyrase subunit B							CLCOS_38980	DNA gyrase subunit B							CLRAG_25840	DNA gyrase subunit B
9	4	4	1	CLJU_c00070	DNA gyrase subunit A	6448..8919(+)						CAETHG_2130	DNA gyrase subunit A							CLCOS_38990	DNA gyrase subunit A							CLRAG_25850	DNA gyrase subunit A
10	4	4	1	CLJU_c00120	hypothetical protein	14599..15102(+)						CAETHG_2131	HDIG domain-containing protein							CLCOS_20670	ribonuclease Y							CLRAG_20200	ribonuclease Y
11	4	4	1	CLJU_c00130	putative transcriptional regulator	15222..15737(+)						CAETHG_2132	hypothetical protein							CLCOS_20680	putative transcription repressor NiaR							CLRAG_20190	putative transcription repressor NiaR
12	4	4	1	CLJU_c00140	hypothetical protein	15783..18500(+)						CAETHG_2133	hypothetical protein							CLCOS_20690	hypothetical protein							CLRAG_20180	hypothetical protein
13	3	3	1	CLJU_c00150	putative FAD-dependent oxidoreductase	18576..19967(+)						*								CLCOS_20700	monomeric sarcosine oxidase							CLRAG_20170	monomeric sarcosine oxidase
14	4	4	1	CLJU_c00160	hypothetical protein	19983..20333(+)						CAETHG_2136	Protein of unknown function (DUF1667)							CLCOS_20710	hypothetical protein							CLRAG_20160	hypothetical protein
15	4	4	1	CLJU_c00170	seryl-tRNA synthetase (EC 6.1.1.11)	20707..21987(+)						CAETHG_2137	seryl-tRNA synthetase							CLCOS_20720	serine--tRNA ligase							CLRAG_20150	serine--tRNA ligase
16	3	3	1	CLJU_c00210	phage integrase-like protein	22791..23966(-)						CAETHG_2138	Site-specific recombinase XerD							CLCOS_20760	transposase from transposon Tn916							*
17	2	2	1	CLJU_c00220	putative phage protein with HTH motif	24696..25259(-)						CAETHG_2139	Transcriptional regulator, contains XRE-family HTH domain							*								*
18	2	2	1	CLJU_c00230	putative DNA-binding protein	25405..25608(+)						CAETHG_2140	putative transcriptional regulator							*								*
19	2	2	1	CLJU_c00240	hypothetical protein	25611..26405(+)						CAETHG_2141	phage regulatory protein, rha family							*								*
20	3	3	1	CLJU_c00250	hypothetical protein	26720..26938(+)						CAETHG_2142	hypothetical protein							CLCOS_20830	helix-turn-helix domain protein							*
21	2	2	1	CLJU_c00260	hypothetical protein	26966..27394(+)						CAETHG_2143	hypothetical protein							*								*
22	2	2	1	CLJU_c00270	hypothetical protein	27678..28085(+)						CAETHG_2144	hypothetical protein							*								*
23	2	2	1	CLJU_c00280	hypothetical protein	28156..28335(+)						CAETHG_2145	hypothetical protein							*								*
24	2	2	1	CLJU_c00290	hypothetical protein	28437..29180(+)						CAETHG_2146	hypothetical protein							*								*
25	2	3	1	CLJU_c00300	hypothetical protein	29659..30426(+)	CLJU_c36470					CAETHG_2147	hypothetical protein							*								*
26	2	2	1	CLJU_c00310	hypothetical protein	30647..30898(+)						CAETHG_2148	hypothetical protein							*								*
27	2	2	1	CLJU_c00320	phage-like protein	30921..31343(+)						CAETHG_2149	Homeodomain, phBC6A51-type							*								*
28	2	2	1	CLJU_c00330	hypothetical protein	31535..31783(+)						CAETHG_2150	hypothetical protein							*								*
29	2	2	1	CLJU_c00340	hypothetical protein	31836..32198(+)						CAETHG_2151	hypothetical protein							*								*
30	2	2	1	CLJU_c00350	putative phage-like terminase	32430..33335(+)						CAETHG_2152	phage terminase small subunit							*								*
31	2	2	1	CLJU_c00360	hypothetical protein	33507..34031(-)						CAETHG_2153	hypothetical protein							*								*
32	2	2	1	CLJU_c00370	hypothetical protein	34264..34629(+)						CAETHG_2154	hypothetical protein							*								*
33	2	2	1	CLJU_c00380	hypothetical protein	34920..35465(-)						CAETHG_2156	hypothetical protein							*								*
34	2	2	1	CLJU_c00390	hypothetical protein	35488..36351(-)						CAETHG_2157	hypothetical protein							*								*
35	2	2	1	CLJU_c00400	phage-like protein	36463..40182(+)						CAETHG_2158	phage tail tape measure protein, TP901 family, core region							*								*
36	2	2	1	CLJU_c00410	hypothetical protein	41230..42066(+)						CAETHG_2159	hypothetical protein							*								*
37	2	2	1	CLJU_c00420	hypothetical protein	42429..42590(-)						CAETHG_2160	hypothetical protein							*								*
38	3	3	1	CLJU_c00430	hypothetical protein	42605..44992(-)						CAETHG_2161	AAA-like domain-containing protein							CLCOS_21040	AAA-like domain protein							*
39	3	3	1	CLJU_c00440	hypothetical protein	45052..45375(-)						CAETHG_2162	hypothetical protein							CLCOS_21030	hypothetical protein							*
40	3	3	1	CLJU_c00450	hypothetical protein	45391..45762(-)						CAETHG_2163	hypothetical protein							CLCOS_21020	hypothetical protein							*
41	3	3	1	CLJU_c00460	hypothetical protein	46280..46453(-)						CAETHG_2165	hypothetical protein							CLCOS_21010	hypothetical protein							*
42	3	3	1	CLJU_c00470	hypothetical protein	46573..46773(-)						CAETHG_2166	DNA-binding transcriptional regulator, XRE-family HTH domain							*								CLRAG_33390	helix-turn-helix domain protein
43	2	2	1	CLJU_c00480	hypothetical protein	47093..48508(+)						CAETHG_2167	transposase, IS605 OrfB family, central region							*								*
44	1	1	1	CLJU_c00490	hypothetical protein	49101..49226(+)						*								*								*
45	2	2	1	CLJU_c00500	hypothetical protein	49780..50085(+)						CAETHG_2168	hypothetical protein							*								*
46	2	2	1	CLJU_c00510	hypothetical protein	50432..50986(+)						CAETHG_2169	hypothetical protein							*								*
47	2	2	1	CLJU_c00520	hypothetical protein	50997..51749(+)						CAETHG_2170	hypothetical protein							*								*
48	2	2	1	CLJU_c00530	hypothetical protein	51770..52879(+)						CAETHG_2171	hypothetical protein							*								*
49	2	2	1	CLJU_c00540	hypothetical protein	53405..54418(+)						CAETHG_2172	Uncharacterized conserved protein							*								*
50	4	4	1	CLJU_c00550	hypothetical protein	55060..55266(+)						CAETHG_2173	hypothetical protein							CLCOS_21130	hypothetical protein							CLRAG_20020	hypothetical protein
51	4	4	1	CLJU_c00560	putative spore coat protein F	55282..55575(+)						CAETHG_2174	Coat F domain-containing protein							CLCOS_21140	coat F domain protein							CLRAG_20010	coat F domain protein
52	3	3	1	CLJU_c00570	putative isoprenylcysteine carboxyl methyltransferase	55827..56501(+)						CAETHG_2175	Protein-S-isoprenylcysteine O-methyltransferase Ste14							CLCOS_21150	isoprenylcysteine carboxyl methyltransferase (ICMT) family protein							*
53	3	3	1	CLJU_c00580	transcriptional regulator, MarR family with acetyltransferase activity	56651..57577(+)						CAETHG_2176	transcriptional regulator, MarR family with acetyltransferase activity							CLCOS_21160	acetyltransferase (GNAT) family protein							*
54	4	4	1	CLJU_c00590	transcriptional regulator, IclR family	57690..58439(-)						CAETHG_2177	transcriptional regulator, IclR family							CLCOS_21170	transcriptional regulator KdgR							CLRAG_19990	transcriptional regulator KdgR
55	4	4	1	CLJU_c00600	putative pyruvate-dependent class I aldolase	58896..59801(+)						CAETHG_2178	4-hydroxy-tetrahydrodipicolinate synthase							CLCOS_21180	putative 2-keto-3-deoxy-galactonate aldolase YagE							CLRAG_19980	putative 2-keto-3-deoxy-galactonate aldolase YagE
56	4	4	1	CLJU_c00610	putative dehydratase	59867..61840(+)						CAETHG_2179	putative dehydratase, YjhG/YagF family							CLCOS_21190	dihydroxy-acid dehydratase							CLRAG_19970	dihydroxy-acid dehydratase
57	4	8	0.5	CLJU_c00620	gluconate permease GntP (TC 2.A.8.1.1)	61887..63236(+)	CLJU_c11600					CAETHG_3251	Gnt-I system high-affinity gluconate transporter	CAETHG_2180						CLCOS_41310	high-affinity gluconate transporter	CLCOS_21200						CLRAG_19960	high-affinity gluconate transporter	CLRAG_19920
58	4	4	1	CLJU_c00630	hypothetical protein	63436..64038(+)						CAETHG_2181	Mannose-6-phosphate isomerase, cupin superfamily							CLCOS_21210	cupin domain protein							CLRAG_19950	cupin domain protein
59	4	4	1	CLJU_c00640	putative transcriptional regulatory protein	64258..65142(+)						CAETHG_2182	AraC family transcriptional regulator							CLCOS_21220	transposon Tn10 TetD protein							CLRAG_19940	transposon Tn10 TetD protein
60	4	4	1	CLJU_c00650	putative hydrolase	65215..66039(-)						CAETHG_2183	hypothetical protein							CLCOS_21230	putative phosphatase							CLRAG_19930	putative phosphatase YwpJ
61	4	4	1	CLJU_c00660	fructose-bisphosphate aldolase (EC 4.1.2.13)	66068..66904(-)						CAETHG_2184	fructose-bisphosphate aldolase, class II							CLCOS_21240	putative fructose-bisphosphate aldolase							CLRAG_19910	putative fructose-bisphosphate aldolase
62	4	4	1	CLJU_c00670	hydroxyacid dehydrogenase/reductase-like protein	66930..68363(-)						CAETHG_2185	Uncharacterized conserved protein YgbK, DUF1537 family							CLCOS_21250	hypothetical protein							CLRAG_19900	hypothetical protein
63	4	7	0.37	CLJU_c00680	putative hydroxyacid dehydrogenase/reductase	68368..69261(-)	CLJU_c28090					CAETHG_2186	2-hydroxy-3-oxopropionate reductase							CLCOS_35400	2-hydroxy-3-oxopropionate reductase	CLCOS_21260						CLRAG_19890	2-hydroxy-3-oxopropionate reductase	CLRAG_09060
64	4	4	1	CLJU_c00710	phosphatidylserine decarboxylase	70572..71465(-)						CAETHG_2188	phosphatidylserine decarboxylase							CLCOS_21280	phosphatidylserine decarboxylase proenzyme							CLRAG_19870	phosphatidylserine decarboxylase proenzyme
65	4	4	1	CLJU_c00720	transcriptional regulator, TetR family	71653..72231(+)						CAETHG_2189	transcriptional regulator, TetR family							CLCOS_21290	fatty acid metabolism regulator protein							CLRAG_19860	fatty acid metabolism regulator protein
66	4	4	1	CLJU_c00730	putative ubiquinone biosynthesis protein AarF	72240..73805(-)						CAETHG_2190	ubiquinone biosynthesis protein							CLCOS_21300	putative protein kinase UbiB							CLRAG_19850	putative protein kinase UbiB
67	4	4	1	CLJU_c00740	hypothetical protein	73876..74178(-)						CAETHG_2191	Polyhydroxyalkanoate synthesis regulator phasin							CLCOS_21310	poly(hydroxyalcanoate) granule associated protein (phasin)							CLRAG_19840	poly(hydroxyalcanoate) granule associated protein (phasin)
68	4	4	1	CLJU_c00760	tRNA-specific adenosine deaminase	74528..74965(+)						CAETHG_2192	tRNA(adenine34) deaminase							CLCOS_21330	tRNA-specific adenosine deaminase							CLRAG_19820	tRNA-specific adenosine deaminase
69	4	4	1	CLJU_c00780	putative transporter protein	75164..75907(-)						CAETHG_2193	bacitracin transport system permease protein							CLCOS_21350	ABC-2 family transporter protein							CLRAG_19800	ABC-2 family transporter protein
70	4	4	1	CLJU_c00790	putative ABC transporter permease	75918..76658(-)						CAETHG_2194	bacitracin transport system permease protein							CLCOS_21360	ABC-2 family transporter protein							CLRAG_19790	ABC-2 family transporter protein
71	4	5	0.31	CLJU_c00800	putative ABC transporter ATPase	76651..77574(-)						CAETHG_2195	bacitracin transport system ATP-binding protein							CLCOS_21370	daunorubicin/doxorubicin resistance ATP-binding protein DrrA							CLRAG_19780	daunorubicin/doxorubicin resistance ATP-binding protein DrrA	CLRAG_39310
72	4	4	1	CLJU_c00810	putative two-component sensor histidine kinase	77732..78655(-)						CAETHG_2196	Signal transduction histidine kinase							CLCOS_21380	sensor histidine kinase YycG							CLRAG_19770	sensor histidine kinase YycG
73	4	5	0.31	CLJU_c00820	putative transcriptional regulator	78657..79358(-)						CAETHG_2197	DNA-binding response regulator, OmpR family, contains REC and winged-helix (wHTH) domain							CLCOS_21390	sensory transduction protein regX3							CLRAG_19760	sensory transduction protein regX3	CLRAG_39290
74	4	8	0.25	CLJU_c00830	hypothetical protein	79351..79563(-)	CLJU_c27160					CAETHG_0802	hypothetical protein	CAETHG_2198						CLCOS_06260	hypothetical protein	CLCOS_21400						CLRAG_19750	helix-turn-helix domain protein	CLRAG_20070
75	4	4	1	CLJU_c00850	DNA polymerase III subunit gamma/tau	80282..81943(+)						CAETHG_2199	DNA polymerase-3 subunit gamma/tau							CLCOS_21420	DNA polymerase III subunit tau							CLRAG_19730	DNA polymerase III subunit tau
76	4	4	1	CLJU_c00860	hypothetical protein	82025..82369(+)						CAETHG_2200	hypothetical protein							CLCOS_21430	nucleoid-associated protein							CLRAG_19720	nucleoid-associated protein
77	4	4	1	CLJU_c00870	DNA replication and repair protein RecR	82418..83014(+)						CAETHG_2201	DNA replication and repair protein RecR							CLCOS_21440	recombination protein RecR							CLRAG_19710	recombination protein RecR
78	4	4	1	CLJU_c00880	hypothetical protein	83119..83406(+)						CAETHG_2202	Protein of unknown function (DUF2508)							CLCOS_21450	hypothetical protein							CLRAG_19700	hypothetical protein
79	4	4	1	CLJU_c00890	hypothetical protein	83534..83806(+)						CAETHG_2203	inhibitor of the pro-sigma K processing machinery							CLCOS_21460	sigmaK-factor processing regulatory protein BofA							CLRAG_19690	sigmaK-factor processing regulatory protein BofA
80	4	4	1	CLJU_c00900	putative sugar fermentation stimulation protein	83894..84586(+)						CAETHG_2204	sugar fermentation stimulation protein A							CLCOS_21470	sugar fermentation stimulation protein A							CLRAG_19680	sugar fermentation stimulation protein A
81	4	4	1	CLJU_c00910	NADH pyrophosphatase	84720..85271(+)						CAETHG_2205	NAD+ diphosphatase							CLCOS_21480	NADH pyrophosphatase							CLRAG_19670	NADH pyrophosphatase
82	4	8	0.5	CLJU_c00920	hypothetical protein	85290..85973(+)	CLJU_c06660					CAETHG_2756	hypothetical protein	CAETHG_2206						CLCOS_03900	keto-hydroxyglutarate-aldolase/keto-deoxy-phosphogluconate aldolase	CLCOS_21490						CLRAG_19660	keto-hydroxyglutarate-aldolase/keto-deoxy-phosphogluconate aldolase	CLRAG_18460
83	4	4	1	CLJU_c00930	hypothetical protein	86097..86831(+)						CAETHG_2207	4Fe-4S dicluster domain-containing protein							CLCOS_21500	electron transport complex subunit RsxB							CLRAG_19650	NAD(P)H-quinone oxidoreductase subunit I, chloroplastic
84	4	4	1	CLJU_c00940	hypothetical protein	86951..87136(+)						CAETHG_2208	hypothetical protein							CLCOS_21510	hypothetical protein							CLRAG_19640	hypothetical protein
85	4	4	1	CLJU_c00950	hypothetical protein	87163..87351(+)						CAETHG_2209	hypothetical protein							CLCOS_21520	hypothetical protein							CLRAG_19630	hypothetical protein
86	4	4	1	CLJU_c00960	putative aminotransferase	88034..89104(+)						CAETHG_2210	aspartate aminotransferase							CLCOS_21530	serine-pyruvate aminotransferase							CLRAG_19620	serine-pyruvate aminotransferase
87	4	4	1	CLJU_c00970	D-3-phosphoglycerate dehydrogenase	89125..90051(+)						CAETHG_2211	D-3-phosphoglycerate dehydrogenase							CLCOS_21540	hydroxypyruvate reductase							CLRAG_19610	hydroxypyruvate reductase
88	3	3	1	CLJU_c00980	hypothetical protein	90063..91313(+)						*								CLCOS_21550	hypothetical protein							CLRAG_19600	hypothetical protein
89	3	3	1	CLJU_c00990	ribosomal-protein-alanine acetyltransferase	91632..92576(+)						*								CLCOS_21560	putative ribosomal N-acetyltransferase YdaF							CLRAG_19590	putative ribosomal N-acetyltransferase YdaF
90	4	4	1	CLJU_c01040	putative HD superfamily hydrolase	98167..98661(-)						CAETHG_2215	HD domain-containing protein							CLCOS_35800	hypothetical protein							CLRAG_30360	hypothetical protein
91	4	4	1	CLJU_c01050	putative response regulator	98780..99472(+)						CAETHG_2216	DNA-binding response regulator, OmpR family, contains REC and winged-helix (wHTH) domain							CLCOS_35810	transcriptional regulatory protein YycF							CLRAG_30350	transcriptional regulatory protein YycF
92	4	4	1	CLJU_c01060	putative sensory transduction histidine kinase	99445..100728(+)						CAETHG_2217	Signal transduction histidine kinase							CLCOS_35820	alkaline phosphatase synthesis sensor protein PhoR							CLRAG_30340	alkaline phosphatase synthesis sensor protein PhoR
93	4	15	0.129	CLJU_c01070	putative ABC transporter ATPase	100803..101477(+)	CLJU_c27190	CLJU_c07780	CLJU_c07680			CAETHG_0804	putative ABC transport system ATP-binding protein	CAETHG_2870	CAETHG_2861	CAETHG_2218				CLCOS_06290	lipoprotein-releasing system ATP-binding protein LolD	CLCOS_30610	CLCOS_30710	CLCOS_35830				CLRAG_30330	ABC transporter ATP-binding protein YxdL	CLRAG_25210	CLRAG_20040
94	4	4	1	CLJU_c01080	putative ABC transporter permease	101480..103861(+)						CAETHG_2219	putative ABC transport system permease protein							CLCOS_35840	macrolide transporter ATP-binding /permease protein							CLRAG_30320	macrolide transporter ATP-binding /permease protein
95	4	4	1	CLJU_c01090	putative hydrolase	104150..105181(+)						CAETHG_2220	endoglucanase							CLCOS_35850	putative aminopeptidase YsdC							CLRAG_30310	putative aminopeptidase YsdC
96	4	4	1	CLJU_c01100	putative hydrolase	105172..106179(+)						CAETHG_2221	endoglucanase							CLCOS_35860	putative aminopeptidase YsdC							CLRAG_30300	putative aminopeptidase YsdC
97	4	4	1	CLJU_c01110	putative hydrolase	106214..107173(+)						CAETHG_2222	endoglucanase							CLCOS_35870	putative aminopeptidase YsdC							CLRAG_30290	aminopeptidase YpdE
98	4	4	1	CLJU_c01120	putative uracil DNA glycosylase	107289..107885(-)						CAETHG_2223	DNA polymerase							CLCOS_35880	uracil DNA glycosylase superfamily protein							CLRAG_30280	uracil DNA glycosylase superfamily protein
99	4	4	1	CLJU_c01130	putative aminotransferase class V	108079..109224(+)						CAETHG_2224	aspartate aminotransferase							CLCOS_35890	serine-pyruvate aminotransferase							CLRAG_30270	serine-pyruvate aminotransferase
100	4	4	1	CLJU_c01180	putative foldase-like protein	115121..115864(+)						CAETHG_2226	peptidyl-prolyl cis-trans isomerase C							CLCOS_00560	putative peptidyl-prolyl cis-trans isomerase Cbf2 precursor							CLRAG_30240	putative peptidyl-prolyl cis-trans isomerase Cbf2 precursor
101	4	4	1	CLJU_c01190	aldose 1-epimerase (EC 5.1.3.3)	115974..117008(-)						CAETHG_2227	aldose 1-epimerase							CLCOS_00550	maltose epimerase							CLRAG_30230	maltose epimerase
102	4	4	1	CLJU_c01200	L-arabinose isomerase (EC 5.3.1.4)	117244..118710(-)						CAETHG_2228	L-arabinose isomerase							CLCOS_00540	L-arabinose isomerase							CLRAG_30220	L-arabinose isomerase
103	4	4	1	CLJU_c01210	L-ribulose 5-phosphate 4-epimerase (EC 5.1.3.4)	118733..119434(-)						CAETHG_2229	L-ribulose 5-phosphate 4-epimerase							CLCOS_00530	L-ribulose-5-phosphate 4-epimerase UlaF							CLRAG_30210	L-ribulose-5-phosphate 4-epimerase
104	4	4	1	CLJU_c01220	ribulokinase	119493..121097(-)						CAETHG_2230	Sugar (pentulose or hexulose) kinase							CLCOS_00520	ribulokinase							CLRAG_30200	ribulokinase
105	4	4	1	CLJU_c01230	transcriptional regulator, GntR family	121475..122560(+)						CAETHG_2231	GntR family transcriptional regulator, arabinose operon transcriptional repressor							CLCOS_00510	arabinose metabolism transcriptional repressor							CLRAG_30190	arabinose metabolism transcriptional repressor
106	4	4	1	CLJU_c01240	alpha-L-arabinofuranosidase	122942..124474(+)						CAETHG_2233	alpha-N-arabinofuranosidase							CLCOS_00500	intracellular exo-alpha-(1->5)-L-arabinofuranosidase							CLRAG_30180	intracellular exo-alpha-(1->5)-L-arabinofuranosidase
107	4	4	1	CLJU_c01250	putative cation symporter	124508..125887(+)						CAETHG_2234	glycoside/pentoside/hexuronide:cation symporter, GPH family							CLCOS_00490	inner membrane symporter YicJ							CLRAG_30170	inner membrane symporter YicJ
108	4	4	1	CLJU_c01260	ribose-binding protein	126345..127331(+)						CAETHG_2235	ribose transport system substrate-binding protein							CLCOS_00480	D-ribose-binding periplasmic protein precursor							CLRAG_30160	D-ribose-binding periplasmic protein precursor
109	4	4	1	CLJU_c01270	monosaccharide ABC transporter ATP-binding protein, CUT2 family (TC 3.A.1.2.-)	127423..128922(+)						CAETHG_2236	ribose transport system ATP-binding protein							CLCOS_00470	ribose import ATP-binding protein RbsA							CLRAG_30150	ribose import ATP-binding protein RbsA
110	4	4	1	CLJU_c01280	ribose ABC transporter membrane protein	128919..129893(+)						CAETHG_2237	ribose ABC transporter membrane protein							CLCOS_00460	ribose transport system permease protein RbsC							CLRAG_30140	ribose transport system permease protein RbsC
111	4	4	1	CLJU_c01320	NAD-dependent deacetylase	135894..136619(-)						CAETHG_2239	NAD-dependent deacetylase							CLCOS_35010	NAD-dependent protein deacetylase							CLRAG_26980	NAD-dependent protein deacetylase
112	4	4	1	CLJU_c01340	hypothetical protein	137373..137810(+)						CAETHG_2240	hypothetical protein							CLCOS_34990	hypothetical protein							CLRAG_27000	hypothetical protein
113	4	4	1	CLJU_c01350	putative LD-carboxypeptidase A family protein	137935..138855(-)						CAETHG_2241	muramoyltetrapeptide carboxypeptidase							CLCOS_34980	putative murein peptide carboxypeptidase							CLRAG_27010	putative murein peptide carboxypeptidase
114	4	4	1	CLJU_c01360	putative Mg2+ transporter protein	138868..139809(-)						CAETHG_2242	magnesium transporter							CLCOS_34970	magnesium transport protein CorA							CLRAG_27020	magnesium transport protein CorA
115	4	4	1	CLJU_c01370	hypothetical protein	140114..140326(+)						CAETHG_2243	Inhibitor of sigma-G Gin							CLCOS_34960	inhibitor of sigma-G Gin							CLRAG_27030	inhibitor of sigma-G Gin
116	4	4	1	CLJU_c01380	arginine decarboxylase	140305..141753(+)						CAETHG_2244	Arginine/lysine/ornithine decarboxylase							CLCOS_34950	arginine decarboxylase							CLRAG_27040	arginine decarboxylase
117	4	4	1	CLJU_c01390	thymidylate kinase	141771..142454(+)						CAETHG_2245	dTMP kinase							CLCOS_34940	thymidylate kinase							CLRAG_27050	thymidylate kinase
118	4	4	1	CLJU_c01400	hypothetical protein	142585..142914(+)						CAETHG_2246	Uncharacterized protein YaaQ							CLCOS_34930	hypothetical protein							CLRAG_27060	hypothetical protein
119	4	4	1	CLJU_c01410	DNA polymerase-like protein	142931..143875(+)						CAETHG_2247	DNA polymerase-3 subunit delta'							CLCOS_34920	DNA polymerase III subunit tau							CLRAG_27070	DNA polymerase III subunit tau
120	4	4	1	CLJU_c01420	putative peptidase	143880..144785(+)						CAETHG_2248	Cell fate regulator YaaT, PSP1 superfamily (controls sporulation, competence, biofilm development)							CLCOS_34910	hypothetical protein							CLRAG_27080	hypothetical protein
121	4	4	1	CLJU_c01430	hypothetical protein	144796..144999(+)						CAETHG_2249	Copper chaperone CopZ							CLCOS_34900	hypothetical protein							CLRAG_27090	hypothetical protein
122	4	5	0.31	CLJU_c01440	ferredoxin	145245..145418(+)						CAETHG_2250	4Fe-4S dicluster domain-containing protein							CLCOS_34890	ferredoxin							CLRAG_27100	ferredoxin	CLRAG_06570
123	4	4	1	CLJU_c01450	chemotaxis protein	145565..146359(+)						CAETHG_2251	chemotaxis protein MotA							CLCOS_34880	chemotaxis protein PomA							CLRAG_27110	chemotaxis protein PomA
124	4	4	1	CLJU_c01460	putative flagellar motor protein MotB	146356..147207(+)						CAETHG_2252	chemotaxis protein MotB							CLCOS_34870	motility protein B							CLRAG_27120	motility protein B
125	4	4	1	CLJU_c01470	putative methyltransferase	147382..148134(+)						CAETHG_2253	tRNA1(Val) A37 N6-methylase TrmN6							CLCOS_34860	tRNA1(Val) (adenine(37)-N6)-methyltransferase							CLRAG_27130	tRNA1(Val) (adenine(37)-N6)-methyltransferase
126	4	4	1	CLJU_c01480	corrin/porphyrin methyltransferase	148141..148980(+)						CAETHG_2254	16S rRNA (cytidine1402-2'-O)-methyltransferase							CLCOS_34850	ribosomal RNA small subunit methyltransferase I							CLRAG_27140	ribosomal RNA small subunit methyltransferase I
127	4	8	0.5	CLJU_c01490	hypothetical protein	149245..150282(+)	CLJU_c01500					CAETHG_2256	NlpC/P60 family protein	CAETHG_2255						CLCOS_34830	murein DD-endopeptidase MepH precursor	CLCOS_34840						CLRAG_27150	murein DD-endopeptidase MepH precursor	CLRAG_27160
128	4	4	1	CLJU_c01510	putative regulators of stationary/sporulation gene expression	151968..152213(-)						CAETHG_2257	transcriptional regulator, AbrB family							CLCOS_34820	transition state regulatory protein AbrB							CLRAG_27170	transition state regulatory protein AbrB
129	4	4	1	CLJU_c01520	tRNA nucleotidyltransferase	152756..154156(+)						CAETHG_2258	poly(A) polymerase							CLCOS_34810	multifunctional CCA protein							CLRAG_27180	multifunctional CCA protein
130	4	4	1	CLJU_c01530	hypothetical protein	154356..155009(-)						CAETHG_2259	hypothetical protein							CLCOS_34800	hypothetical protein							CLRAG_27190	hypothetical protein
131	4	4	1	CLJU_c01540	phage shock protein A (PspA) family protein	155018..155668(-)						CAETHG_2260	phage shock protein A (PspA) family protein							CLCOS_34790	hypothetical protein							CLRAG_27200	hypothetical protein
132	1	1	1	CLJU_c01550	hypothetical protein	155684..156199(-)						*								*								*
133	4	4	1	CLJU_c01560	hypothetical protein	156599..157192(+)						CAETHG_2262	protein of unknown function (DUF1836)							CLCOS_34770	hypothetical protein							CLRAG_27220	hypothetical protein
134	4	4	1	CLJU_c01570	2-C-methyl-D-erythritol 2,4-cyclodiphosphate synthase (EC 4.6.1.12)	157325..157804(-)						CAETHG_2263	2-C-methyl-D-erythritol 2,4-cyclodiphosphate synthase							CLCOS_34760	2-C-methyl-D-erythritol 2,4-cyclodiphosphate synthase							CLRAG_27230	2-C-methyl-D-erythritol 2,4-cyclodiphosphate synthase
135	4	4	1	CLJU_c01580	hypothetical protein	157874..158050(-)						CAETHG_2264	hypothetical protein							CLCOS_34750	hypothetical protein							CLRAG_27240	hypothetical protein
136	1	1	1	CLJU_c01590	hypothetical protein	158434..158631(+)						*								*								*
137	4	4	1	CLJU_c01600	putative polysaccharide deacetylase	158833..159786(+)						CAETHG_2265	Peptidoglycan/xylan/chitin deacetylase, PgdA/CDA1 family							CLCOS_34740	peptidoglycan-N-acetylglucosamine deacetylase							CLRAG_27250	peptidoglycan-N-acetylglucosamine deacetylase
138	4	4	1	CLJU_c01610	putative polysaccharide deacetylase	159939..160856(+)						CAETHG_2266	Polysaccharide deacetylase							CLCOS_34730	poly-beta-1,6-N-acetyl-D-glucosamine N-deacetylase precursor							CLRAG_27260	poly-beta-1,6-N-acetyl-D-glucosamine N-deacetylase precursor
139	1	5	1	CLJU_c01620	putative small multidrug resistance protein	161121..161441(+)	CLJU_c38490	CLJU_c37030	CLJU_c31000	CLJU_c17550		*								*								*
140	1	5	1	CLJU_c01630	B3/4 domain-containing protein	161551..162258(+)	CLJU_c38500	CLJU_c37040	CLJU_c31010	CLJU_c17540		*								*								*
141	1	5	1	CLJU_c01640	radical SAM domain-containing protein	162323..163048(+)	CLJU_c38510	CLJU_c37050	CLJU_c31020	CLJU_c17530		*								*								*
142	1	5	1	CLJU_c01650	putative antibiotic resistance protein	163163..163651(+)	CLJU_c38520	CLJU_c37060	CLJU_c31030	CLJU_c17520		*								*								*
143	1	5	1	CLJU_c01660	transposase	163830..165002(-)	CLJU_c38530	CLJU_c37070	CLJU_c31040	CLJU_c17510		*								*								*
144	4	4	1	CLJU_c01670	putative cell wall hydrolase	165531..167027(+)						CAETHG_2267	Beta- N-acetylglucosaminidase							CLCOS_34720	beta-N-acetylglucosaminidase precursor							CLRAG_27270	beta-N-acetylglucosaminidase precursor
145	4	4	1	CLJU_c01680	hypothetical protein	167083..167268(-)						CAETHG_2270	hypothetical protein							CLCOS_00950	hypothetical protein							CLRAG_27280	hypothetical protein
146	4	4	1	CLJU_c01690	hypothetical protein	167281..167523(-)						CAETHG_2271	hypothetical protein							CLCOS_00960	hypothetical protein							CLRAG_27290	hypothetical protein
147	4	4	1	CLJU_c01700	putative spore maturation protein A	167704..168279(+)						CAETHG_2272	spore maturation protein A							CLCOS_00970	spore maturation protein A							CLRAG_27300	spore maturation protein A
148	4	4	1	CLJU_c01710	putative spore maturation protein B	168305..168823(+)						CAETHG_2273	spore maturation protein B							CLCOS_00980	spore maturation protein B							CLRAG_27310	spore maturation protein B
149	4	4	1	CLJU_c01720	putative phage related DNA polymerase	168917..169495(+)						CAETHG_2274	DNA polymerase							CLCOS_00990	uracil DNA glycosylase superfamily protein							CLRAG_27320	uracil DNA glycosylase superfamily protein
150	4	4	1	CLJU_c01730	methionyl-tRNA synthetase (EC 6.1.1.10)	169845..171779(+)						CAETHG_2275	methionyl-tRNA synthetase							CLCOS_01000	methionine--tRNA ligase							CLRAG_27330	methionine--tRNA ligase
151	4	4	1	CLJU_c01740	putative deoxyribonuclease	172062..172838(+)						CAETHG_2276	TatD DNase family protein							CLCOS_01010	putative deoxyribonuclease YcfH							CLRAG_27340	putative deoxyribonuclease YcfH
152	4	4	1	CLJU_c01750	hypothetical protein	173164..174204(+)						CAETHG_2277	protein of unknown function (DUF348)							CLCOS_01020	cell wall-binding protein YocH precursor							CLRAG_27350	cell wall-binding protein YocH precursor
153	4	4	1	CLJU_c01760	hypothetical protein	174313..174876(+)						CAETHG_2278	ribonuclease M5							CLCOS_01030	ribonuclease M5							CLRAG_27360	ribonuclease M5
154	4	4	1	CLJU_c01770	dimethyladenosine transferase (EC 2.1.1.-)	174869..175711(+)						CAETHG_2279	16S rRNA (adenine1518-N6/adenine1519-N6)-dimethyltransferase							CLCOS_01040	ribosomal RNA small subunit methyltransferase A							CLRAG_27370	ribosomal RNA small subunit methyltransferase A
155	4	4	1	CLJU_c01780	hypothetical protein	175810..177114(+)						CAETHG_2281	hypothetical protein							CLCOS_01050	hypothetical protein							CLRAG_27380	hypothetical protein
156	4	4	1	CLJU_c01790	hypothetical protein	177130..177714(+)						CAETHG_2282	hypothetical protein							CLCOS_01060	hypothetical protein							CLRAG_27390	hypothetical protein
157	4	4	1	CLJU_c01800	hypothetical protein	177904..178752(+)						CAETHG_2283	hypothetical protein							CLCOS_01070	hypothetical protein							CLRAG_27400	hypothetical protein
158	4	8	0.5	CLJU_c01810	putative nucleotide-binding protein	178816..179664(+)	CLJU_c37780					CAETHG_1625	Chromosome partitioning ATPase, Mrp family, contains Fe-S cluster	CAETHG_2284						CLCOS_09320	antiporter inner membrane protein	CLCOS_01080						CLRAG_27410	adenylyl-sulfate kinase	CLRAG_37200
159	4	4	1	CLJU_c01820	ferredoxin	179771..179959(+)						CAETHG_2285	ferredoxin							CLCOS_01090	ferredoxin							CLRAG_27420	ferredoxin
160	4	4	1	CLJU_c01830	hypothetical protein	180061..180246(-)						CAETHG_2286	hypothetical protein							CLCOS_01100	hypothetical protein							CLRAG_27430	hypothetical protein
161	4	4	1	CLJU_c01840	ribonucleoside-triphosphate reductase class III catalytic subunit (EC 1.17.4.2)	180482..182587(+)						CAETHG_2287	ribonucleoside-triphosphate reductase class III catalytic subunit							CLCOS_01110	anaerobic ribonucleoside-triphosphate reductase							CLRAG_27440	anaerobic ribonucleoside-triphosphate reductase
162	4	4	1	CLJU_c01850	putative anaerobic ribonucleoside-triphosphate reductase activating protein	182633..183142(+)						CAETHG_2288	anaerobic ribonucleoside-triphosphate reductase activating protein							CLCOS_01120	7-carboxy-7-deazaguanine synthase							CLRAG_27450	anaerobic ribonucleotide reductase-activating protein
163	4	5	0.31	CLJU_c01860	transcriptional regulator, ArsR family	183193..183558(+)						CAETHG_2289	DNA-binding transcriptional regulator, ArsR family							CLCOS_01130	hypothetical protein	CLCOS_29910						CLRAG_27460	hypothetical protein
164	4	4	1	CLJU_c01870	putative hydrolase	184034..184666(-)						CAETHG_2290	L-ascorbate metabolism protein UlaG, beta-lactamase superfamily							CLCOS_01140	metal-dependent hydrolase							CLRAG_27470	metal-dependent hydrolase
165	4	4	1	CLJU_c01880	putative N-acetylmuramoyl-L-alanine amidase	184820..186631(+)						CAETHG_2291	N-acetylmuramoyl-L-alanine amidase							CLCOS_01150	N-acetylmuramoyl-L-alanine amidase LytC precursor							CLRAG_27480	N-acetylmuramoyl-L-alanine amidase LytC precursor
166	4	4	1	CLJU_c01890	Isoleucyl-tRNA synthetase (EC 6.1.1.5)	187050..190157(+)						CAETHG_2292	Isoleucyl-tRNA synthetase							CLCOS_01160	isoleucine--tRNA ligase							CLRAG_27490	isoleucine--tRNA ligase
167	4	4	1	CLJU_c01900	transcriptional regulator, LacI family	190314..191312(+)						CAETHG_2293	transcriptional regulator, LacI family							CLCOS_01170	catabolite control protein A							CLRAG_27500	catabolite control protein A
168	4	4	1	CLJU_c01910	hypothetical protein	191420..192028(+)						CAETHG_2294	membrane protein DedA, SNARE-associated domain							CLCOS_01180	inner membrane protein							CLRAG_27510	inner membrane protein
169	4	4	1	CLJU_c01920	hypothetical protein	192249..196334(+)						CAETHG_2295	Part of AAA domain-containing protein							CLCOS_01190	RecBCD enzyme subunit RecD							CLRAG_27520	RecBCD enzyme subunit RecD
170	4	4	1	CLJU_c01930	mannose-1-phosphate guanylyltransferase	196472..197539(+)						CAETHG_2296	mannose-1-phosphate guanylyltransferase							CLCOS_01200	alginate biosynthesis protein AlgA							CLRAG_27530	alginate biosynthesis protein AlgA
171	4	4	1	CLJU_c01940	hypothetical protein	197612..197863(-)						CAETHG_2297	putative endonuclease							CLCOS_01210	GIY-YIG nuclease superfamily protein							CLRAG_27540	GIY-YIG nuclease superfamily protein
172	4	4	1	CLJU_c01950	putative 3-methyladenine DNA glycosylase	197885..198499(-)						CAETHG_2298	DNA-3-methyladenine glycosylase							CLCOS_01220	putative 3-methyladenine DNA glycosylase							CLRAG_27550	putative 3-methyladenine DNA glycosylase
173	4	4	1	CLJU_c01960	hypothetical protein	198613..199890(+)						CAETHG_2299	hypothetical protein							CLCOS_01230	hypothetical protein							CLRAG_27560	hypothetical protein
174	4	9	0.203	CLJU_c01970	putative Fe-S oxidoreductase	200222..201604(+)	CLJU_c27030					CAETHG_0786	Radical SAM superfamily enzyme, MoaA/NifB/PqqE/SkfB family	CAETHG_2300						CLCOS_01240	cyclic pyranopterin monophosphate synthase	CLCOS_06110						CLRAG_27570	cyclic pyranopterin monophosphate synthase	CLRAG_09540	CLRAG_08760
175	4	4	1	CLJU_c01980	carbohydrate ABC transporter substrate-binding protein, CUT1 family (TC 3.A.1.1.-)	201744..203009(+)						CAETHG_2301	multiple sugar transport system substrate-binding protein							CLCOS_01250	putative arabinose-binding protein precursor							CLRAG_27580	putative arabinose-binding protein precursor
176	4	4	1	CLJU_c01990	putative glycosyltransferase	203158..204276(-)						CAETHG_2302	Glycosyltransferase involved in cell wall bisynthesis							CLCOS_01260	D-inositol 3-phosphate glycosyltransferase							CLRAG_27590	D-inositol 3-phosphate glycosyltransferase
177	4	4	1	CLJU_c02000	putative spore coat protein	204464..205471(+)						CAETHG_2304	spore coat protein, CotS family							CLCOS_01270	spore coat protein I							CLRAG_27600	spore coat protein I
178	1	1	1	CLJU_c02010	hypothetical protein	205495..205704(+)						*								*								*
179	4	4	1	CLJU_c02020	putative spore coat protein	205742..206509(+)						CAETHG_2306	hypothetical protein							CLCOS_01290	hypothetical protein							CLRAG_27620	hypothetical protein
180	4	4	1	CLJU_c02030	putative spore coat protein	206530..207552(+)						CAETHG_2308	spore coat protein, CotS family							CLCOS_01300	spore coat protein I							CLRAG_27630	spore coat protein I
181	4	4	1	CLJU_c02040	putative glycosyltransferase	207659..208783(-)						CAETHG_2309	Glycosyltransferase involved in cell wall bisynthesis							CLCOS_01310	D-inositol 3-phosphate glycosyltransferase							CLRAG_27640	mannosylfructose-phosphate synthase
182	4	4	1	CLJU_c02050	putative spore coat protein	208897..209898(+)						CAETHG_2310	spore coat-associated protein S							CLCOS_01320	spore coat protein I							CLRAG_27650	spore coat protein I
183	4	4	1	CLJU_c02060	putative peptidase	210031..210900(+)						CAETHG_2311	spore coat assemly protein							CLCOS_01330	sporulation-specific protease YabG							CLRAG_27660	sporulation-specific protease YabG
184	4	4	1	CLJU_c02070	hypothetical protein	211106..211345(+)						CAETHG_2312	Uncharacterized protein Veg							CLCOS_01340	hypothetical protein							CLRAG_27670	hypothetical protein
185	4	4	1	CLJU_c02080	hypothetical protein	211740..213293(+)						CAETHG_2313	protein of unknown function (DUF3794)							CLCOS_01350	spore coat assembly protein ExsA							CLRAG_27680	spore coat assembly protein ExsA
186	4	4	1	CLJU_c02090	cyanophycinase	213692..214498(+)						CAETHG_2314	cyanophycinase							CLCOS_01360	cyanophycinase							CLRAG_27690	cyanophycinase
187	4	4	1	CLJU_c02100	cyanophycin synthetase	214808..217432(+)						CAETHG_2315	cyanophycin synthetase							CLCOS_01370	cyanophycin synthetase							CLRAG_27700	cyanophycin synthetase
188	4	4	1	CLJU_c02110	4-diphosphocytidyl-2-C-methyl-D-erythritol kinase (EC 2.7.1.148)	217537..218379(+)						CAETHG_2316	4-diphosphocytidyl-2-C-methyl-D-erythritol kinase							CLCOS_01380	4-diphosphocytidyl-2-C-methyl-D-erythritol kinase							CLRAG_27710	4-diphosphocytidyl-2-C-methyl-D-erythritol kinase
189	4	4	1	CLJU_c02120	hypothetical protein	218771..218965(+)						CAETHG_2317	hypothetical protein							CLCOS_01390	hypothetical protein							CLRAG_27720	hypothetical protein
190	4	4	1	CLJU_c02130	putative spore germination protein GerA	218979..220436(+)						CAETHG_2318	spore germination protein							CLCOS_01400	spore germination protein B1							CLRAG_27730	spore germination protein B1
191	4	4	1	CLJU_c02140	putative spore germination protein GerAB/AC	220511..222769(+)						CAETHG_2319	spore germination protein (amino acid permease)/germination protein, Ger(x)C family							CLCOS_01410	spore germination protein A2							CLRAG_27740	spore germination protein A2
192	4	4	1	CLJU_c02150	putative stage II sporulation protein R	222854..223498(+)						CAETHG_2320	stage II sporulation protein R							CLCOS_01420	stage II sporulation protein R (spore_II_R)							CLRAG_27750	stage II sporulation protein R (spore_II_R)
193	4	4	1	CLJU_c02160	UDP-N-acetylglucosamine--N-acetylmuramyl- (pentapeptide)pyrophosphoryl-undecaprenol N-acetylglucosamine transferase	223615..224853(-)						CAETHG_2321	processive 1,2-diacylglycerol beta-glucosyltransferase							CLCOS_01430	processive diacylglycerol beta-glucosyltransferase							CLRAG_27760	processive diacylglycerol beta-glucosyltransferase
194	4	4	1	CLJU_c02170	putative sporulation protein YpeB	225350..226720(+)						CAETHG_2322	germination protein YpeB							CLCOS_01440	sporulation protein YpeB							CLRAG_27770	sporulation protein YpeB
195	4	4	1	CLJU_c02180	hypothetical protein	226947..227363(+)						CAETHG_2323	Uncharacterized beta-barrel protein YwiB, DUF1934 family							CLCOS_01450	putative beta-barrel protein YwiB							CLRAG_27780	putative beta-barrel protein YwiB
196	4	4	1	CLJU_c02190	ribose 5-phosphate isomerase	227450..227755(+)						CAETHG_2324	hypothetical protein							CLCOS_01460	hypothetical protein							CLRAG_27790	hypothetical protein
197	4	4	1	CLJU_c02200	CTP synthase (EC 6.3.4.2)	228016..229620(+)						CAETHG_2325	CTP synthase							CLCOS_01470	CTP synthase							CLRAG_27800	CTP synthase
198	4	4	1	CLJU_c02210	hypothetical protein	229831..230175(+)						CAETHG_2326	hypothetical protein							CLCOS_01480	hypothetical protein							CLRAG_27810	hypothetical protein
199	4	4	1	CLJU_c02220	transcription termination factor Rho	230357..231811(+)						CAETHG_2327	transcription termination factor Rho							CLCOS_01490	hypothetical protein							CLRAG_27820	hypothetical protein
200	4	4	1	CLJU_c02230	50S ribosomal protein L31	231876..232088(-)						CAETHG_2328	large subunit ribosomal protein L31							CLCOS_01500	50S ribosomal protein L31							CLRAG_27830	50S ribosomal protein L31
201	4	4	1	CLJU_c02240	hypothetical protein	232261..233313(+)						CAETHG_2329	Uncharacterized conserved protein YqhQ							CLCOS_01510	hypothetical protein							CLRAG_27840	hypothetical protein
202	4	4	1	CLJU_c02250	putative modification methylase	233303..234166(+)						CAETHG_2330	release factor glutamine methyltransferase							CLCOS_01520	release factor glutamine methyltransferase							CLRAG_27850	release factor glutamine methyltransferase
203	4	4	1	CLJU_c02260	peptide chain release factor 1	234227..235300(+)						CAETHG_2331	peptide chain release factor 1							CLCOS_01530	peptide chain release factor 1							CLRAG_27860	peptide chain release factor 1
204	4	4	1	CLJU_c02270	hypothetical protein	235365..235991(+)						CAETHG_2332	hypothetical protein							CLCOS_01540	hypothetical protein							CLRAG_27870	hypothetical protein
205	4	4	1	CLJU_c02280	putative zinc transporter	236060..236782(+)						CAETHG_2333	zinc transporter, ZIP family							CLCOS_01550	zinc transporter ZupT							CLRAG_27880	zinc transporter ZupT
206	4	4	1	CLJU_c02290	putative translation factor	236895..237947(+)						CAETHG_2334	L-threonylcarbamoyladenylate synthase							CLCOS_01560	threonylcarbamoyl-AMP synthase							CLRAG_27890	threonylcarbamoyl-AMP synthase
207	4	4	1	CLJU_c02300	protein-tyrosine-phosphatase	238000..238458(+)						CAETHG_2335	protein-tyrosine phosphatase							CLCOS_01570	Low molecular weight protein-tyrosine-phosphatase YwlE							CLRAG_27900	Low molecular weight protein-tyrosine-phosphatase YwlE
208	4	4	1	CLJU_c02310	ribose-5-phosphate isomerase (EC 5.3.1.6)	238560..239009(+)						CAETHG_2336	ribose-5-phosphate isomerase							CLCOS_01580	ribose-5-phosphate isomerase B							CLRAG_27910	ribose-5-phosphate isomerase B
209	4	4	1	CLJU_c02320	uracil phosphoribosyltransferase (EC 2.4.2.9)	239136..239765(+)						CAETHG_2337	uracil phosphoribosyltransferase							CLCOS_01590	uracil phosphoribosyltransferase							CLRAG_27920	uracil phosphoribosyltransferase
210	4	4	1	CLJU_c02330	cytidine deaminase	239910..240320(+)						CAETHG_2339	dCMP deaminase							CLCOS_01610	tRNA-specific adenosine deaminase							CLRAG_27940	tRNA-specific adenosine deaminase
211	4	4	1	CLJU_c02340	putative undecaprenyl-phosphate alpha-N-acetylglucosaminyltransferase	240370..241398(+)						CAETHG_2340	UDP-GlcNAc:undecaprenyl-phosphate GlcNAc-1-phosphate transferase							CLCOS_01620	putative undecaprenyl-phosphate N-acetylglucosaminyl 1-phosphate transferase							CLRAG_27950	putative undecaprenyl-phosphate N-acetylglucosaminyl 1-phosphate transferase
212	4	4	1	CLJU_c02350	UDP-N-acetylglucosamine 2-epimerase	241416..242570(+)						CAETHG_2341	UDP-N-acetylglucosamine 2-epimerase (non-hydrolysing)							CLCOS_01630	UDP-N-acetylglucosamine 2-epimerase							CLRAG_27960	UDP-N-acetylglucosamine 2-epimerase
213	4	4	1	CLJU_c02360	F1Fo ATPase subunit I	242961..243326(+)						CAETHG_2342	ATP synthase protein I							CLCOS_01640	hypothetical protein							CLRAG_27970	hypothetical protein
214	4	4	1	CLJU_c02370	ATP synthase F0 subcomplex A subunit	243373..244038(+)						CAETHG_2343	F-type H+-transporting ATPase subunit a							CLCOS_01650	ATP synthase subunit a							CLRAG_27980	ATP synthase subunit a
215	4	4	1	CLJU_c02380	ATP synthase F0 subcomplex C subunit	244081..244326(+)						CAETHG_2344	ATP synthase F0 subcomplex C subunit							CLCOS_01660	ATP synthase subunit c							CLRAG_27990	ATP synthase subunit c
216	4	4	1	CLJU_c02390	ATP synthase F0 subcomplex B subunit	244385..244864(+)						CAETHG_2345	ATP synthase F0 subcomplex B subunit							CLCOS_01670	ATP synthase subunit b, sodium ion specific							CLRAG_28000	ATP synthase subunit b, sodium ion specific
217	4	4	1	CLJU_c02400	ATP synthase F1 subcomplex delta subunit	244867..245412(+)						CAETHG_2346	ATP synthase F1 subcomplex delta subunit							CLCOS_01680	ATP synthase subunit delta, sodium ion specific							CLRAG_28010	ATP synthase subunit delta, sodium ion specific
218	4	4	1	CLJU_c02410	ATP synthase F1 subcomplex alpha subunit	245417..246931(+)						CAETHG_2347	ATP synthase F1 subcomplex alpha subunit							CLCOS_01690	ATP synthase subunit alpha							CLRAG_28020	ATP synthase subunit alpha
219	4	4	1	CLJU_c02420	F1Fo ATPase subunit gamma	246954..247805(+)						CAETHG_2348	F-type H+-transporting ATPase subunit gamma							CLCOS_01700	ATP synthase gamma chain, sodium ion specific							CLRAG_28030	ATP synthase gamma chain, sodium ion specific
220	4	4	1	CLJU_c02430	ATP synthase F1 subcomplex beta subunit	247818..249212(+)						CAETHG_2349	ATP synthase F1 subcomplex beta subunit							CLCOS_01710	ATP synthase subunit beta							CLRAG_28040	ATP synthase subunit beta, sodium ion specific
221	4	4	1	CLJU_c02440	F1Fo ATPase subunit epsilon	249279..249677(+)						CAETHG_2350	F-type H+-transporting ATPase subunit epsilon							CLCOS_01720	ATP synthase epsilon chain							CLRAG_28050	ATP synthase epsilon chain
222	4	4	1	CLJU_c02450	hypothetical protein	250017..250754(+)						CAETHG_2351	TATA-box binding							CLCOS_28930	hypothetical protein							CLRAG_28060	hypothetical protein
223	4	8	0.5	CLJU_c02460	UDP-N-acetylglucosamine 1-carboxyvinyltransferase 1	250849..252108(+)	CLJU_c41980					CAETHG_2027	UDP-N-acetylglucosamine 1-carboxyvinyltransferase	CAETHG_2352						CLCOS_37800	UDP-N-acetylglucosamine 1-carboxyvinyltransferase 2	CLCOS_28940						CLRAG_28070	UDP-N-acetylglucosamine 1-carboxyvinyltransferase 1	CLRAG_05090
224	4	4	1	CLJU_c02470	putative stage II sporulation protein D	252293..253339(+)						CAETHG_2353	stage II sporulation protein D							CLCOS_28950	amidase enhancer precursor							CLRAG_28080	amidase enhancer precursor
225	4	4	1	CLJU_c02480	putative peptidase	253491..254207(+)						CAETHG_2354	Murein DD-endopeptidase MepM and murein hydrolase activator NlpD, contain LysM domain							CLCOS_28960	murein DD-endopeptidase MepM							CLRAG_28090	murein DD-endopeptidase MepM
226	4	4	1	CLJU_c02490	stage III sporulation protein D	254430..254684(+)						CAETHG_2355	putative DeoR family transcriptional regulator, stage III sporulation protein D							CLCOS_28970	stage III sporulation protein D							CLRAG_28100	stage III sporulation protein D
227	4	8	0.5	CLJU_c02500	rod shape-determining protein MreB	254782..255813(+)	CLJU_c07220					CAETHG_2814	rod shape-determining protein MreB	CAETHG_2356						CLCOS_37000	Rod shape-determining protein MreB	CLCOS_28980						CLRAG_28110	Rod shape-determining protein MreB	CLRAG_26620
228	4	4	1	CLJU_c02520	hypothetical protein	255905..256453(-)						CAETHG_2357	putative sporulation protein YyaC							CLCOS_28990	hypothetical protein							CLRAG_28120	hypothetical protein
229	1	1	1	CLJU_c02510	hypothetical protein	256441..256596(+)						*								*								*
230	4	7	0.168	CLJU_c02580	methionine adenosyltransferase (EC 2.5.1.6)	257490..258665(+)	CLJU_c23550					CAETHG_2358	methionine adenosyltransferase	CAETHG_0419						CLCOS_29050	S-adenosylmethionine synthase	CLCOS_28400						CLRAG_28180	S-adenosylmethionine synthase
231	4	4	1	CLJU_c02590	exodeoxyribonuclease V subunit alpha	258796..261033(+)						CAETHG_2359	exodeoxyribonuclease V alpha subunit							CLCOS_29060	ATP-dependent RecD-like DNA helicase							CLRAG_28190	ATP-dependent RecD-like DNA helicase
232	4	4	1	CLJU_c02600	hypothetical protein	261017..262039(+)						CAETHG_2360	hypothetical protein							CLCOS_29070	hypothetical protein							CLRAG_28200	hypothetical protein
233	4	4	1	CLJU_c02610	putative amidophosphoribosyltransferase ComFC	262012..262692(+)						CAETHG_2362	competence protein ComFC							CLCOS_29080	DNA utilization protein GntX							CLRAG_28210	bifunctional protein PyrR
234	4	4	1	CLJU_c02620	SSU ribosomal protein S30P/sigma 54 modulation protein	263125..263652(+)						CAETHG_2363	putative sigma-54 modulation protein							CLCOS_29090	ribosome-associated factor Y							CLRAG_28220	ribosome-associated factor Y
235	4	4	1	CLJU_c02630	protein translocase subunit SecA	263833..266346(+)						CAETHG_2364	preprotein translocase subunit SecA							CLCOS_29100	protein translocase subunit SecA							CLRAG_28230	protein translocase subunit SecA
236	4	4	1	CLJU_c02640	bacterial peptide chain release factor 2 (bRF-2)	266485..267474(+)						CAETHG_2365	peptide chain release factor 2							CLCOS_29110	peptide chain release factor 2							CLRAG_28240	peptide chain release factor 2
237	4	8	0.5	CLJU_c02650	putative MFS family transporter protein	267554..268792(+)	CLJU_c30520					CAETHG_1057	Transmembrane secretion effector	CAETHG_2366						CLCOS_30390	putative bacilysin exporter BacE	CLCOS_29120						CLRAG_28250	enterobactin exporter EntS	CLRAG_15940
238	4	4	1	CLJU_c02660	NADP-specific glutamate dehydrogenase	268952..270298(+)						CAETHG_2367	glutamate dehydrogenase (NADP+)							CLCOS_29130	NAD(P)-specific glutamate dehydrogenase							CLRAG_28260	NAD(P)-specific glutamate dehydrogenase
239	4	4	1	CLJU_c02670	putative protein containing aminopeptidase domain	270391..271731(-)						CAETHG_2368	Peptidase family M28							CLCOS_29140	aminopeptidase YwaD precursor							CLRAG_28270	peptidase family M28
240	4	4	1	CLJU_c02680	transcriptional accessory protein	271893..274058(+)						CAETHG_2369	uncharacterized protein							CLCOS_29150	30S ribosomal protein S1							CLRAG_28280	30S ribosomal protein S1
241	4	4	1	CLJU_c02690	hypothetical protein	274606..275232(+)						CAETHG_2370	Riboflavin transporter FmnP							CLCOS_29160	riboflavin transporter RibU							CLRAG_28290	riboflavin transporter RibU
242	4	4	1	CLJU_c02700	hypothetical protein	275347..277185(+)						CAETHG_2372	hypothetical protein							CLCOS_29170	hypothetical protein							CLRAG_28300	hypothetical protein
243	4	4	1	CLJU_c02710	hypothetical protein	277260..277526(+)						CAETHG_2373	flagellar biosynthesis protein							CLCOS_29180	flagellar biosynthetic protein FlhB							CLRAG_28310	flagellar biosynthetic protein FlhB
244	4	4	1	CLJU_c02720	putative phosphohydrolase	277531..278217(+)						CAETHG_2374	hypothetical protein							CLCOS_29190	3',5'-cyclic adenosine monophosphate phosphodiesterase CpdA							CLRAG_28320	3',5'-cyclic adenosine monophosphate phosphodiesterase CpdA
245	4	8	0.5	CLJU_c02730	hypothetical protein	278261..279064(-)	CLJU_c19950					CAETHG_0075	hypothetical protein	CAETHG_2375						CLCOS_02780	hypothetical protein	CLCOS_29200						CLRAG_28330	hypothetical protein	CLRAG_39090
246	4	4	1	CLJU_c02740	putative GTP pyrophosphokinase	279252..280040(+)						CAETHG_2376	putative GTP pyrophosphokinase							CLCOS_29210	GTP pyrophosphokinase YjbM							CLRAG_28340	GTP pyrophosphokinase YjbM
247	4	4	1	CLJU_c02750	leucyl-tRNA synthetase (EC 6.1.1.4)	280119..282551(-)						CAETHG_2377	leucyl-tRNA synthetase							CLCOS_29220	leucine--tRNA ligase							CLRAG_28350	leucine--tRNA ligase
248	4	4	1	CLJU_c02770	hypothetical protein	283132..283650(-)						CAETHG_2378	hypothetical protein							CLCOS_29240	hypothetical protein							CLRAG_28370	hypothetical protein
249	4	4	1	CLJU_c02780	hypothetical protein	283682..284263(-)						CAETHG_2379	DnaJ domain-containing protein							CLCOS_29250	chaperone protein DnaJ							CLRAG_28380	chaperone protein DnaJ
250	4	4	1	CLJU_c02790	hypothetical protein	284247..285125(-)						CAETHG_2380	hypothetical protein							CLCOS_29260	hypothetical protein							CLRAG_28390	hypothetical protein
251	4	4	1	CLJU_c02800	putative adenylate cyclase	285134..285664(-)						CAETHG_2381	adenylate cyclase, class 2							CLCOS_29270	CYTH domain protein							CLRAG_28400	CYTH domain protein
252	4	4	1	CLJU_c02810	fructose-bisphosphate aldolase (EC 4.1.2.13)	285792..286724(-)						CAETHG_2382	fructose-bisphosphate aldolase							CLCOS_29280	fructose-bisphosphate aldolase							CLRAG_28410	fructose-bisphosphate aldolase
253	4	4	1	CLJU_c02820	hypothetical protein	287064..287444(-)						CAETHG_2383	protein of unknown function (DUF4363)							CLCOS_29290	hypothetical protein							CLRAG_28420	hypothetical protein
254	4	4	1	CLJU_c02830	hypothetical protein	287441..288136(-)						CAETHG_2384	Uncharacterized membrane protein YcaP, DUF421 family							CLCOS_29300	hypothetical protein							CLRAG_28430	hypothetical protein
255	4	4	1	CLJU_c02840	hypothetical protein	288331..290025(+)						CAETHG_2385	uridine kinase							CLCOS_29310	uridine kinase							CLRAG_28440	uridine kinase
256	4	6	0.334	CLJU_c02850	PurE-like protein	290201..290947(+)	CLJU_c15580					CAETHG_2387	hypothetical protein							CLCOS_29320	AIR carboxylase	CLCOS_27660						CLRAG_28450	AIR carboxylase
257	4	4	1	CLJU_c02860	SpoIIAA: Anti-anti-sigma regulatory factor	291031..291315(-)						CAETHG_2401	anti-sigma B factor antagonist							CLCOS_29330	anti-sigma-B factor antagonist							CLRAG_28460	anti-sigma-B factor antagonist
258	4	4	1	CLJU_c02870	methyl-accepting chemotaxis sensory transducer with Cache sensor	291327..293315(-)						CAETHG_2402	methyl-accepting chemotaxis sensory transducer with Cache sensor							CLCOS_29340	methyl-accepting chemotaxis protein McpA							CLRAG_28470	methyl-accepting chemotaxis protein McpA
259	4	4	1	CLJU_c02880	hypothetical protein	293452..293835(-)						CAETHG_2403	serine/threonine-protein kinase RsbW							CLCOS_29350	anti-sigma F factor							CLRAG_28480	anti-sigma F factor
260	4	4	1	CLJU_c02890	putative protein phosphatase with a PAS domain	293852..295360(-)						CAETHG_2404	PAS domain S-box-containing protein							CLCOS_29360	phosphoserine phosphatase RsbP							CLRAG_28490	phosphoserine phosphatase RsbP
261	4	4	1	CLJU_c02900	hypothetical protein	295783..296151(+)						CAETHG_2405	hypothetical protein							CLCOS_29370	hypothetical protein							CLRAG_28500	hypothetical protein
262	4	4	1	CLJU_c02910	phosphatidylserine synthase	296205..296726(-)						CAETHG_2406	CDP-diacylglycerol---serine O-phosphatidyltransferase							CLCOS_29380	CDP-alcohol phosphatidyltransferase							CLRAG_28510	CDP-alcohol phosphatidyltransferase
263	4	4	1	CLJU_c02920	hypothetical protein	297214..297774(+)						CAETHG_2407	Uncharacterized membrane protein YdjX, TVP38/TMEM64 family, SNARE-associated domain							CLCOS_29390	TVP38/TMEM64 family inner membrane protein YdjZ							CLRAG_28520	TVP38/TMEM64 family inner membrane protein YdjZ
264	4	4	1	CLJU_c02930	hypothetical protein	297898..298326(+)						CAETHG_2408	CBS domain-containing protein							CLCOS_29400	hypoxic response protein 1							CLRAG_28530	hypoxic response protein 1
265	4	4	1	CLJU_c02940	putative kinase	298464..299360(+)						CAETHG_2409	lipid kinase, YegS/Rv2252/BmrU family							CLCOS_29410	diacylglycerol kinase							CLRAG_28540	diacylglycerol kinase
266	4	4	1	CLJU_c02950	hypothetical protein	299439..300140(+)						CAETHG_2410	hypothetical protein							CLCOS_29420	hypothetical protein							CLRAG_28560	hypothetical protein
267	4	4	1	CLJU_c02960	putative radical SAM domain-containing protein	300525..302369(-)						CAETHG_2411	uncharacterized radical SAM protein YgiQ							CLCOS_29430	hypothetical protein							CLRAG_28570	hypothetical protein
268	4	4	1	CLJU_c02970	putative magnesium-binding protein	303063..304325(+)						CAETHG_2412	PRC-barrel domain-containing protein							CLCOS_29440	magnesium transporter MgtE							CLRAG_28580	magnesium transporter MgtE
269	4	4	1	CLJU_c02980	spore cortex-lytic enzyme	304444..305133(+)						CAETHG_2413	N-acetylmuramoyl-L-alanine amidase							CLCOS_29450	spore cortex-lytic enzyme precursor							CLRAG_28590	spore cortex-lytic enzyme precursor
270	4	4	1	CLJU_c02990	hypothetical protein	305369..305719(+)						CAETHG_2414	hypothetical protein							CLCOS_29460	hypothetical protein							CLRAG_28600	hypothetical protein
271	4	4	1	CLJU_c03000	holo-[acyl-carrier-protein] synthase	305846..306250(+)						CAETHG_2415	holo-[acyl-carrier-protein] synthase							CLCOS_29470	holo-[acyl-carrier-protein] synthase							CLRAG_28610	holo-[acyl-carrier-protein] synthase
272	4	4	1	CLJU_c03010	putative sugar kinase	306303..307721(+)						CAETHG_2416	NAD(P)H-hydrate epimerase							CLCOS_29480	bifunctional NAD(P)H-hydrate repair enzyme Nnr							CLRAG_28620	bifunctional NAD(P)H-hydrate repair enzyme Nnr
273	4	4	1	CLJU_c03020	hypothetical protein	307817..308425(+)						CAETHG_2417	Outer membrane lipoprotein-sorting protein							CLCOS_29490	hypothetical protein							CLRAG_28630	hypothetical protein
274	4	4	1	CLJU_c03030	putative CopG-family transcriptional regulator	309428..309754(+)						CAETHG_2418	CopG family transcriptional regulator / antitoxin EndoAI							CLCOS_29500	hypothetical protein							CLRAG_28640	hypothetical protein
275	4	4	1	CLJU_c03040	transcriptional regulator	309714..310064(+)						CAETHG_2419	mRNA interferase MazF							CLCOS_29510	mRNA interferase MazF							CLRAG_28650	mRNA interferase MazF
276	4	5	0.31	CLJU_c03050	transketolase subunit A	310240..311064(+)						CAETHG_2420	transketolase							CLCOS_29520	transketolase 2							CLRAG_28660	transketolase 2	CLRAG_18630
277	4	4	1	CLJU_c03060	transketolase subunit B	311064..312005(+)						CAETHG_2421	transketolase							CLCOS_29530	1-deoxy-D-xylulose-5-phosphate synthase							CLRAG_28670	1-deoxy-D-xylulose-5-phosphate synthase
278	4	4	1	CLJU_c03070	putative ATPase	312192..312878(+)						CAETHG_2422	cell division transport system ATP-binding protein							CLCOS_29540	cell division ATP-binding protein FtsE							CLRAG_28680	cell division ATP-binding protein FtsE
279	4	4	1	CLJU_c03080	cell division protein FtsX	312868..313758(+)						CAETHG_2423	cell division transport system permease protein							CLCOS_29550	cell division protein FtsX							CLRAG_28690	cell division protein FtsX
280	4	4	1	CLJU_c03090	putative protease	313932..315107(+)						CAETHG_2424	carboxyl-terminal processing protease							CLCOS_29560	carboxy-terminal processing protease CtpA precursor							CLRAG_28700	carboxy-terminal processing protease CtpA precursor
281	4	4	1	CLJU_c03100	hypothetical protein	315211..316512(+)						CAETHG_2425	PDZ domain-containing protein							CLCOS_29570	cell division topological determinant MinJ							CLRAG_28710	cell division topological determinant MinJ
282	4	4	1	CLJU_c03110	Excinuclease ABC subunit B	316516..318498(+)						CAETHG_2426	Excinuclease ABC subunit B							CLCOS_29580	UvrABC system protein B							CLRAG_28720	UvrABC system protein B
283	4	4	1	CLJU_c03120	excinuclease ABC subunit A	318536..321358(+)						CAETHG_2427	excinuclease ABC subunit A							CLCOS_29590	UvrABC system protein A							CLRAG_28730	UvrABC system protein A
284	4	4	1	CLJU_c03130	hypothetical protein	321428..321868(+)						CAETHG_2428	Forkhead associated (FHA) domain, binds pSer, pThr, pTyr							CLCOS_29600	FHA domain-containing protein FhaB							CLRAG_28740	FHA domain-containing protein FhaB
285	4	4	1	CLJU_c03140	putative cell division protein	321921..323123(+)						CAETHG_2429	cell division protein FtsW, lipid II flippase							CLCOS_29610	lipid II flippase FtsW							CLRAG_28750	lipid II flippase FtsW
286	4	4	1	CLJU_c03150	putative peptidoglycan synthetase	323128..324555(+)						CAETHG_2430	peptidoglycan glycosyltransferase							CLCOS_29620	penicillin-binding protein A							CLRAG_28760	penicillin-binding protein A
287	4	4	1	CLJU_c03160	hypothetical protein	324698..325306(+)						CAETHG_2431	inner membrane protein							CLCOS_29630	inner membrane protein YdjM							CLRAG_28770	inner membrane protein YdjM
288	4	4	1	CLJU_c03170	Excinuclease ABC subunit C	325324..327192(+)						CAETHG_2432	Excinuclease ABC subunit C							CLCOS_29640	UvrABC system protein C							CLRAG_28780	UvrABC system protein C
289	4	4	1	CLJU_c03180	UDP-N-acetylmuramate dehydrogenase (EC 1.1.1.158)	327397..328311(+)						CAETHG_2433	UDP-N-acetylmuramate dehydrogenase							CLCOS_29650	UDP-N-acetylenolpyruvoylglucosamine reductase							CLRAG_28790	UDP-N-acetylenolpyruvoylglucosamine reductase
290	4	4	1	CLJU_c03190	hypothetical protein	328433..329317(+)						CAETHG_2434	UPF0042 nucleotide-binding protein							CLCOS_29660	glmZ(sRNA)-inactivating NTPase							CLRAG_28800	glmZ(sRNA)-inactivating NTPase
291	4	4	1	CLJU_c03200	hypothetical protein	329314..330642(+)						CAETHG_2435	conserved hypothetical protein, cofD-related							CLCOS_29670	gluconeogenesis factor							CLRAG_28810	gluconeogenesis factor
292	4	4	1	CLJU_c03210	hypothetical protein	330656..331606(+)						CAETHG_2436	hypothetical protein							CLCOS_29680	putative sporulation transcription regulator WhiA							CLRAG_28820	putative sporulation transcription regulator WhiA
293	4	4	1	CLJU_c03240	DNA polymerase III catalytic subunit, DnaE type	332928..336404(+)						CAETHG_2438	DNA polymerase-3 subunit alpha							CLCOS_29700	DNA polymerase III subunit alpha							CLRAG_28840	DNA polymerase III subunit alpha
294	4	8	0.5	CLJU_c03250	6-phosphofructokinase (EC 2.7.1.11)	336620..337576(+)	CLJU_c25790					CAETHG_0648	6-phosphofructokinase	CAETHG_2439						CLCOS_16590	6-phosphofructokinase	CLCOS_29710						CLRAG_28850	6-phosphofructokinase	CLRAG_18670
295	4	4	1	CLJU_c03260	pyruvate kinase	337607..339364(+)						CAETHG_2441	pyruvate kinase							CLCOS_29720	pyruvate kinase							CLRAG_28860	pyruvate kinase
296	4	4	1	CLJU_c03270	rRNA (uracil-5-)-methyltransferase	339636..341066(+)						CAETHG_2442	23S rRNA (uracil1939-C5)-methyltransferase							CLCOS_29730	23S rRNA (uracil-C(5))-methyltransferase RlmCD							CLRAG_28870	23S rRNA (uracil-C(5))-methyltransferase RlmCD
297	1	1	1	CLJU_c03280	hypothetical protein	341366..341626(+)						*								*								*
298	1	1	1	CLJU_c03290	hypothetical protein	341601..341705(+)						*								*								*
299	1	1	1	CLJU_c03300	hypothetical protein	341961..342185(+)						*								*								*
300	1	1	1	CLJU_c03310	restriction-modification system	342226..344931(+)						*								*								*
301	1	1	1	CLJU_c03320	type I restriction enzyme, specificity subunit	344934..346187(+)						*								*								*
302	1	1	1	CLJU_c03330	type I restriction enzyme, endonuclease subunit	346199..350155(+)						*								*								*
303	1	1	1	CLJU_c03340	hypothetical protein	350565..351053(+)						*								*								*
304	1	1	1	CLJU_c03350	hypothetical protein	351169..351375(+)						*								*								*
305	1	1	1	CLJU_c03360	hypothetical protein	351407..351709(+)						*								*								*
306	1	1	1	CLJU_c03370	phage-like protein	351702..352865(+)						*								*								*
307	1	2	1	CLJU_c03380	phage-like protein	352843..353391(+)	CLJU_c36560					*								*								*
308	1	2	1	CLJU_c03390	phage related DNA polymerase	353469..355418(+)	CLJU_c36550					*								*								*
309	1	1	1	CLJU_c03400	putative prophage antirepressor	355534..356307(+)						*								*								*
310	1	1	1	CLJU_c03410	hypothetical protein	356309..356743(+)						*								*								*
311	1	1	1	CLJU_c03420	phage-like protein	356740..359103(+)						*								*								*
312	1	2	1	CLJU_c03430	phage-like protein	359324..359605(+)	CLJU_c36520					*								*								*
313	1	2	1	CLJU_c03440	putative phage related DNA helicase	359586..360947(+)	CLJU_c36500					*								*								*
314	1	1	1	CLJU_c03450	hypothetical protein	360940..361161(+)						*								*								*
315	1	1	1	CLJU_c03460	hypothetical protein	361163..361591(+)						*								*								*
316	1	1	1	CLJU_c03470	putative phage-like protein	361706..362083(+)						*								*								*
317	1	1	1	CLJU_c03480	putative methylase	362360..363604(+)						*								*								*
318	1	1	1	CLJU_c03490	hypothetical protein	363673..363984(+)						*								*								*
319	1	1	1	CLJU_c03500	hypothetical protein	364224..364940(+)						*								*								*
320	1	1	1	CLJU_c03510	hypothetical protein	365099..365365(+)						*								*								*
321	1	1	1	CLJU_c03520	putative phage terminasesmall subunit	365413..365883(+)						*								*								*
322	1	1	1	CLJU_c03530	phage terminase large subunit	365886..367436(+)						*								*								*
323	1	1	1	CLJU_c03540	putative phage portal protein	367448..368728(+)						*								*								*
324	1	1	1	CLJU_c03550	phage related protease	368721..369560(+)						*								*								*
325	1	1	1	CLJU_c03560	phage-like protein	369557..370840(+)						*								*								*
326	1	1	1	CLJU_c03570	hypothetical protein	371006..371488(+)						*								*								*
327	1	1	1	CLJU_c03580	hypothetical protein	371472..371621(+)						*								*								*
328	1	1	1	CLJU_c03590	hypothetical protein	371608..372060(+)						*								*								*
329	1	1	1	CLJU_c03600	hypothetical protein	372128..372700(+)						*								*								*
330	1	1	1	CLJU_c03610	putative phage head-tail adaptor	372697..373023(+)						*								*								*
331	1	1	1	CLJU_c03620	putative phage-like protein	373016..373396(+)						*								*								*
332	1	1	1	CLJU_c03630	hypothetical protein	373393..373716(+)						*								*								*
333	2	2	1	CLJU_c03640	phage protein	373734..374564(+)						*								CLCOS_08080	hypothetical protein							*
334	1	1	1	CLJU_c03650	phage-like protein	374611..374895(+)						*								*								*
335	1	1	1	CLJU_c03660	phage-like protein	375097..377862(+)						*								*								*
336	1	1	1	CLJU_c03670	phage-like protein	377864..378571(+)						*								*								*
337	2	2	1	CLJU_c03680	hypothetical protein	378650..379477(+)						*								*								CLRAG_17070	hypothetical protein
338	2	2	1	CLJU_c03690	putative phage-like protein	379586..381439(+)						*								*								CLRAG_17060	prophage endopeptidase tail
339	1	1	1	CLJU_c03700	hypothetical protein	381441..382568(+)						*								*								*
340	3	4	1	CLJU_c03710	hypothetical protein	382751..383677(+)	CLJU_c07810					*								CLCOS_30740	integral membrane protein TerC family protein							CLRAG_16800	integral membrane protein TerC family protein
341	1	1	1	CLJU_c03720	putative phage-like protein	383803..385155(+)						*								*								*
342	1	1	1	CLJU_c03730	hypothetical protein	385220..385648(+)						*								*								*
343	1	1	1	CLJU_c03740	putative phage related amidase	385663..386352(+)						*								*								*
344	1	1	1	CLJU_c03750	hypothetical protein	386368..386628(+)						*								*								*
345	1	1	1	CLJU_c03760	DNA integration/recombination/invertion protein	386894..388543(+)						*								*								*
346	1	1	1	CLJU_c03770	putative recombinase	388559..390160(+)						*								*								*
347	1	1	1	CLJU_c03780	putative patatin-like phospholipase	390386..391339(+)						*								*								*
348	1	1	1	CLJU_c03790	hypothetical protein	391351..393348(+)						*								*								*
349	1	1	1	CLJU_c03800	hypothetical protein	393634..394959(+)						*								*								*
350	4	4	1	CLJU_c03810	putative transcriptional regulator	395191..396978(-)						CAETHG_2443	regulatory protein, Fis family							CLCOS_14750	transcriptional regulatory protein ZraR							CLRAG_28880	transcriptional regulatory protein ZraR
351	4	4	1	CLJU_c03820	hypothetical protein	397240..398511(+)						CAETHG_2444	Uncharacterized conserved protein YgbK, DUF1537 family							CLCOS_14740	hypothetical protein							CLRAG_28890	hypothetical protein
352	4	4	1	CLJU_c03830	putative iron-containing alcohol dehydrogenase	398513..399673(+)						CAETHG_2445	Alcohol dehydrogenase, class IV							CLCOS_14730	iron-containing alcohol dehydrogenase class IV							CLRAG_28900	iron-containing alcohol dehydrogenase class IV
353	4	4	1	CLJU_c03840	putative dihydrodipicolinate synthese family protein	399723..400622(+)						CAETHG_2446	4-hydroxy-tetrahydrodipicolinate synthase							CLCOS_14720	4-hydroxy-tetrahydrodipicolinate synthase							CLRAG_28910	4-hydroxy-tetrahydrodipicolinate synthase
354	4	4	1	CLJU_c03850	4-hydroxythreonine-4-phosphate dehydrogenase (EC 1.1.1.262)	400646..401647(+)						CAETHG_2447	4-hydroxythreonine-4-phosphate dehydrogenase							CLCOS_14710	4-hydroxythreonine-4-phosphate dehydrogenase 2							CLRAG_28920	4-hydroxythreonine-4-phosphate dehydrogenase 2
355	3	3	1	CLJU_c03860	putative D-isomer specific 2-hydroxyacid dehydrogenase family protein	401745..402695(+)						CAETHG_2448	D-3-phosphoglycerate dehydrogenase							CLCOS_14700	hydroxypyruvate reductase							*
356	3	3	1	CLJU_c03870	putative transporter protein	402731..404044(+)						CAETHG_2449	MFS transporter, ACS family, glucarate transporter							CLCOS_14690	D-galactonate transporter							*
357	3	3	1	CLJU_c03880	hypothetical protein	404518..404883(+)						CAETHG_2450	Major Facilitator Superfamily protein							CLCOS_14680	major facilitator superfamily protein							*
358	4	4	1	CLJU_c03890	hypothetical protein	405019..405279(+)						CAETHG_2451	Uncharacterised protein family (UPF0180)							CLCOS_14670	hypothetical protein							CLRAG_29000	hypothetical protein
359	3	3	1	CLJU_c03900	hypothetical protein	405545..405748(+)						CAETHG_2452	hypothetical protein							CLCOS_14660	hypothetical protein							*
360	3	3	1	CLJU_c03910	hypothetical protein	405925..406323(+)						CAETHG_2453	succinyl-diaminopimelate desuccinylase							CLCOS_14650	putative succinyl-diaminopimelate desuccinylase							*
361	4	9	0.165	CLJU_c03920	putative methyl-accepting chemotaxis protein	406525..408237(+)	CLJU_c14810					CAETHG_3581	methyl-accepting chemotaxis protein	CAETHG_2454						CLCOS_41020	putative methyl-accepting chemotaxis protein YoaH	CLCOS_14640						CLRAG_29030	methyl-accepting chemotaxis protein 4	CLRAG_20300	CLRAG_01390
362	4	4	1	CLJU_c03930	hypothetical protein	408344..408673(+)						CAETHG_2455	protein of unknown function (DUF3870)							CLCOS_14630	hypothetical protein							CLRAG_29040	hypothetical protein
363	4	4	1	CLJU_c03940	hypothetical protein	408900..409838(+)						CAETHG_2456	EamA domain-containing membrane protein RarD							CLCOS_14620	putative inner membrane transporter yiJE							CLRAG_29050	putative inner membrane transporter yiJE
364	4	4	1	CLJU_c03950	putative methyl-accepting chemotaxis protein	410170..411882(+)						CAETHG_2457	methyl-accepting chemotaxis protein							CLCOS_14610	methyl-accepting chemotaxis protein 4							CLRAG_29060	methyl-accepting chemotaxis protein 4
365	3	3	1	CLJU_c03960	putative glycosyltransferase	411970..412908(+)						CAETHG_2458	dolichol-phosphate mannosyltransferase							CLCOS_14600	putative glycosyltransferase CsbB							*
366	2	2	1	CLJU_c03970	6-pyruvoyl-tetrahydropterin synthase domain-containing protein	412932..415988(+)						*								CLCOS_14590	6-pyruvoyl-tetrahydropterin synthase related domain; membrane protein							*
367	3	3	1	CLJU_c03980	hypothetical protein	415990..416613(+)						CAETHG_2461	Firmicu-CTERM domain-containing protein							CLCOS_14580	hypothetical protein							*
368	3	3	1	CLJU_c03990	hypothetical protein	416610..417206(+)						CAETHG_2462	exosortase family protein XrtG							CLCOS_14570	transmembrane exosortase (exosortase_EpsH)							*
369	3	3	1	CLJU_c04000	glycosyltransferase	417187..418557(+)						CAETHG_2463	putative glycosyltransferase, exosortase G-associated							CLCOS_14560	poly-beta-1,6-N-acetyl-D-glucosamine synthase							*
370	3	3	1	CLJU_c04010	GGDEF domain-containing protein	418614..419837(+)						CAETHG_2464	diguanylate cyclase (GGDEF) domain-containing protein							CLCOS_14550	response regulator PleD							*
371	3	3	1	CLJU_c04020	6-pyruvoyl-tetrahydropterin synthase-like protein	419879..420370(+)						CAETHG_2465	6-pyruvoyltetrahydropterin/6-carboxytetrahydropterin synthase							CLCOS_14540	6-pyruvoyl tetrahydropterin synthase							*
372	3	3	1	CLJU_c04030	hypothetical protein	420413..420733(-)						CAETHG_2466	hypothetical protein							CLCOS_14530	hypothetical protein							*
373	4	4	1	CLJU_c04040	ammonium transporter (TC 1.A.11)	421064..422293(+)						CAETHG_2467	ammonium transporter							CLCOS_14520	ammonium transporter NrgA							CLRAG_29120	ammonium transporter NrgA
374	4	8	0.5	CLJU_c04050	nitrogen regulatory protein P-II family	422422..422796(+)	CLJU_c42650					CAETHG_2091	nitrogen regulatory protein P-II family	CAETHG_2468						CLCOS_38600	nitrogen regulatory PII-like protein	CLCOS_14510						CLRAG_29130	nitrogen regulatory PII-like protein	CLRAG_05670
375	4	4	1	CLJU_c04060	putative methyltransferase	422985..424115(+)						CAETHG_2469	putative N6-adenine-specific DNA methylase							CLCOS_14500	ribosomal RNA large subunit methyltransferase L							CLRAG_29170	ribosomal RNA large subunit methyltransferase L
376	4	4	1	CLJU_c04070	transcriptional regulator, TetR family	424154..424792(-)						CAETHG_2470	transcriptional regulator, TetR family							CLCOS_14490	DNA-binding transcriptional repressor AcrR							CLRAG_29180	DNA-binding transcriptional repressor AcrR
377	4	7	0.37	CLJU_c04080	hypothetical protein	424982..426256(+)	CLJU_c07590					CAETHG_2852	RND family efflux transporter, MFP subunit	CAETHG_2471						CLCOS_14480	putative efflux pump membrane fusion protein							CLRAG_29190	multidrug resistance protein MdtA	CLRAG_32470
378	4	7	0.491	CLJU_c04090	putative transporter protein	426271..429327(+)	CLJU_c07600					CAETHG_2853	Multidrug efflux pump subunit AcrB	CAETHG_2472						CLCOS_14470	swarming motility protein SwrC							CLRAG_26960	cobalt-zinc-cadmium resistance protein CzcA	CLRAG_25170
379	4	4	1	CLJU_c04100	hypothetical protein	429730..430224(+)						CAETHG_2473	Methyltransferase domain-containing protein							CLCOS_14460	hypothetical protein							CLRAG_26950	methyltransferase domain protein
380	4	4	1	CLJU_c04110	ATP-dependent RNA helicase DbpA (EC 5.99.1.-)	430497..431987(-)						CAETHG_2474	ATP-dependent RNA helicase DbpA							CLCOS_14450	ATP-dependent RNA helicase DbpA							CLRAG_26940	ATP-dependent RNA helicase DbpA
381	4	4	1	CLJU_c04120	putative deoxyguanosinetriphosphate triphosphohydrolase	432073..433290(+)						CAETHG_2475	dGTPase							CLCOS_14440	deoxyguanosinetriphosphate triphosphohydrolase							CLRAG_26930	deoxyguanosinetriphosphate triphosphohydrolase
382	4	4	1	CLJU_c04130	putative Ca2+/Na+ antiporter	433492..434493(+)						CAETHG_2476	cation:H+ antiporter							CLCOS_14430	inner membrane protein YrbG							CLRAG_26920	putative calcium/sodium:proton antiporter
383	1	1	1	CLJU_c04140	hypothetical protein	434484..434618(+)						*								*								*
384	4	4	1	CLJU_c04150	transcriptional regulator	434766..435194(+)						CAETHG_2477	Lrp/AsnC family transcriptional regulator, leucine-responsive regulatory protein							CLCOS_14420	leucine-responsive regulatory protein							CLRAG_26910	HTH-type transcriptional regulator LrpC
385	4	7	0.37	CLJU_c04160	NADP-dependent malic enzyme	435246..436475(-)	CLJU_c38460					CAETHG_1702	malate dehydrogenase (oxaloacetate-decarboxylating)	CAETHG_2478						CLCOS_14410	NAD-dependent malic enzyme	CLCOS_40340						CLRAG_26900	NAD-dependent malic enzyme
386	4	4	1	CLJU_c04170	aspartate ammonia-lyase	436581..437990(-)						CAETHG_2479	aspartate ammonia-lyase							CLCOS_14400	aspartate ammonia-lyase							CLRAG_26890	aspartate ammonia-lyase
387	4	4	1	CLJU_c04180	putative amino acid ABC transporter	438250..439677(+)						CAETHG_2486	L-asparagine transporter							CLCOS_14390	GABA permease							CLRAG_26880	GABA permease
388	4	5	0.31	CLJU_c04190	putative methyl-accepting transducer	440048..441196(+)						CAETHG_2487	Methyl-accepting chemotaxis protein (MCP) signalling domain-containing protein	CAETHG_1569						CLCOS_14380	putative sensory transducer protein YfmS							CLRAG_26870	putative sensory transducer protein YfmS
389	4	4	1	CLJU_c04200	putative sigma factor	441606..442115(+)						CAETHG_2488	RNA polymerase sigma-70 factor, ECF subfamily							CLCOS_14370	RNA polymerase sigma factor SigV							CLRAG_26860	RNA polymerase sigma factor SigV
390	4	4	1	CLJU_c04210	hypothetical protein	442112..442561(+)						CAETHG_2489	hypothetical protein							CLCOS_14360	hypothetical protein							CLRAG_26850	hypothetical protein
391	4	4	1	CLJU_c04220	hypothetical protein	442542..443066(+)						CAETHG_2490	hypothetical protein							CLCOS_14350	hypothetical protein							CLRAG_26840	hypothetical protein
392	4	4	1	CLJU_c04230	hypothetical protein	443053..443364(+)						CAETHG_2491	hypothetical protein							CLCOS_14340	hypothetical protein							CLRAG_26830	hypothetical protein
393	4	4	1	CLJU_c04240	hypothetical protein	443474..444745(+)						CAETHG_2492	Uncharacterized protein, contains a NRPS condensation (elongation) domain							CLCOS_14330	acyltransferase PapA5							CLRAG_26790	acyltransferase PapA5
394	4	4	1	CLJU_c04250	putative phosphatase	444778..445428(+)						CAETHG_2493	phosphoglycolate phosphatase							CLCOS_14320	5'-nucleotidase							CLRAG_26780	5'-nucleotidase
395	1	1	1	CLJU_c04260	hypothetical protein	445578..446285(-)						*								*								*
396	3	3	1	CLJU_c04270	hypothetical protein	446509..447888(-)						CAETHG_2495	conserved repeat domain-containing protein							CLCOS_14300	hypothetical protein							*
397	3	3	1	CLJU_c04280	hypothetical protein	447985..449358(-)						CAETHG_2496	hypothetical protein							CLCOS_14290	hypothetical protein							*
398	4	4	1	CLJU_c04290	transcriptional regulator	449720..450571(-)						CAETHG_2497	AraC-type DNA-binding protein							CLCOS_14280	HTH-type transcriptional activator RhaS							CLRAG_26770	HTH-type transcriptional activator RhaS
399	4	8	0.5	CLJU_c04300	dihydrodipicolinate synthase	450708..451589(+)	CLJU_c34560					CAETHG_1352	4-hydroxy-tetrahydrodipicolinate synthase	CAETHG_2498						CLCOS_34030	4-hydroxy-tetrahydrodipicolinate synthase	CLCOS_14270						CLRAG_26760	4-hydroxy-tetrahydrodipicolinate synthase	CLRAG_14640
400	4	4	1	CLJU_c04310	putative Na+/H+-dicarboxylate symporter	451623..452891(+)						CAETHG_2499	Na+/H+-dicarboxylate symporter							CLCOS_14260	C4-dicarboxylate transport protein							CLRAG_26750	C4-dicarboxylate transport protein
401	4	4	1	CLJU_c04320	hypothetical protein	453160..453405(+)						CAETHG_2500	hypothetical protein							CLCOS_14250	hypothetical protein							CLRAG_26730	hypothetical protein
402	4	4	1	CLJU_c04330	putative stage V sporulation protein R	454071..455351(-)						CAETHG_2501	stage V sporulation protein R							CLCOS_14240	SpoVR family protein							CLRAG_37660	SpoVR family protein
403	4	4	1	CLJU_c04340	putative YhbH-like sporulation protein	455348..456544(-)						CAETHG_2502	hypothetical protein							CLCOS_14230	hypothetical protein							CLRAG_37670	hypothetical protein
404	4	4	1	CLJU_c04350	putative serine protein kinase, PrkA	456549..458471(-)						CAETHG_2503	putative serine protein kinase, PrkA							CLCOS_14220	Lon protease							CLRAG_37680	Lon protease
405	4	4	1	CLJU_c04360	putative MarR family transcriptional regulator	458689..459180(-)						CAETHG_2504	MarR family protein							CLCOS_14210	MarR family protein							CLRAG_37690	MarR family protein
406	4	5	0.31	CLJU_c04370	putative transporter protein	459137..460714(-)						CAETHG_2505	drug resistance transporter, EmrB/QacA subfamily							CLCOS_14200	multidrug export protein EmrB							CLRAG_37700	multidrug export protein EmrB	CLRAG_12860
407	4	9	0.119	CLJU_c04380	putative secretion protein	460727..461380(-)	CLJU_c05960					CAETHG_2693	HlyD family secretion protein	CAETHG_2506						CLCOS_14190	putative multidrug resistance protein EmrK	CLCOS_31480						CLRAG_37710	putative multidrug resistance protein EmrK	CLRAG_12850	CLRAG_07190
408	4	4	1	CLJU_c04390	secretion protein HlyD family protein	461401..462369(-)						CAETHG_2507	RND family efflux transporter, MFP subunit							CLCOS_14180	putative multidrug resistance protein EmrK							CLRAG_37720	putative multidrug resistance protein EmrK
409	4	8	0.25	CLJU_c04400	carbamoyl-phosphate synthase small chain	462827..463876(+)	CLJU_c25220					CAETHG_0590	carbamoyl-phosphate synthase small subunit	CAETHG_2508						CLCOS_16020	carbamoyl-phosphate synthase small chain	CLCOS_14170						CLRAG_37730	carbamoyl-phosphate synthase small chain	CLRAG_03570
410	4	8	0.5	CLJU_c04410	carbamoyl-phosphate synthase large chain	463921..467127(+)	CLJU_c25210					CAETHG_0589	carbamoyl-phosphate synthase large subunit	CAETHG_2510						CLCOS_16010	carbamoyl-phosphate synthase large chain	CLCOS_14160						CLRAG_37740	carbamoyl-phosphate synthase large chain	CLRAG_03560
411	4	4	1	CLJU_c04420	N-acyl-L-amino acid amidohydrolase	467260..468432(+)						CAETHG_2511	amidohydrolase							CLCOS_14150	putative hydrolase YxeP							CLRAG_37750	putative hydrolase YxeP
412	4	4	1	CLJU_c04430	putative sensor histidine kinase	469076..470290(-)						CAETHG_2515	His Kinase A (phospho-acceptor) domain-containing protein							CLCOS_14140	alkaline phosphatase synthesis sensor protein PhoR							CLRAG_37790	phosphate regulon sensor protein PhoR
413	4	4	1	CLJU_c04440	putative two-component response regulator	470294..470971(-)						CAETHG_2516	DNA-binding response regulator, OmpR family, contains REC and winged-helix (wHTH) domain							CLCOS_14130	response regulator ArlR							CLRAG_37800	response regulator ArlR
414	4	7	0.37	CLJU_c04450	putative glycosyltransferase	471240..472190(+)	CLJU_c38890					CAETHG_1737	dolichol-phosphate mannosyltransferase	CAETHG_2517						CLCOS_14120	putative glycosyltransferase CsbB	CLCOS_07320						CLRAG_37810	hypothetical protein
415	4	4	1	CLJU_c04460	hypothetical protein	472353..472772(+)						CAETHG_2518	Putative flippase GtrA (transmembrane translocase of bactoprenol-linked glucose)							CLCOS_14110	GtrA-like protein							CLRAG_37820	GtrA-like protein
416	4	4	1	CLJU_c04470	putative glycosyltransferase	472785..474992(+)						CAETHG_2519	Dolichyl-phosphate-mannose-protein mannosyltransferase							CLCOS_14100	undecaprenyl phosphate-alpha-4-amino-4-deoxy-L-arabinose arabinosyl transferase							CLRAG_37830	undecaprenyl phosphate-alpha-4-amino-4-deoxy-L-arabinose arabinosyl transferase
417	4	4	1	CLJU_c04480	glutamyl-tRNA reductase (EC 1.2.1.70)	475913..477109(+)						CAETHG_2520	glutamyl-tRNA reductase							CLCOS_14090	glutamyl-tRNA reductase							CLRAG_37840	glutamyl-tRNA reductase
418	4	4	1	CLJU_c04490	glutamate-1-semialdehyde 2,1-aminomutase	477138..478412(+)						CAETHG_2521	glutamate-1-semialdehyde 2,1-aminomutase							CLCOS_14080	glutamate-1-semialdehyde 2,1-aminomutase							CLRAG_37850	glutamate-1-semialdehyde 2,1-aminomutase
419	4	4	1	CLJU_c04500	hypothetical protein	478705..479508(-)						CAETHG_2522	Protein of unknown function (DUF2837)							CLCOS_14070	hypothetical protein							CLRAG_37860	hypothetical protein
420	4	8	0.5	CLJU_c04510	UTP-glucose-1-phosphate uridylyltransferase	479853..480722(-)	CLJU_c34190					CAETHG_1318	UTP--glucose-1-phosphate uridylyltransferase	CAETHG_2523						CLCOS_05100	UTP--glucose-1-phosphate uridylyltransferase	CLCOS_14060						CLRAG_37870	UTP--glucose-1-phosphate uridylyltransferase	CLRAG_14340
421	4	4	1	CLJU_c04520	hypothetical protein	480712..482361(-)						CAETHG_2524	GPI transamidase subunit PIG-U							CLCOS_14050	hypothetical protein							CLRAG_37880	hypothetical protein
422	4	4	1	CLJU_c04530	hypothetical protein	482491..483330(+)						CAETHG_2525	TGF-beta propeptide							CLCOS_14040	TGF-beta propeptide							CLRAG_37890	TGF-beta propeptide
423	1	1	1	CLJU_c04540	hypothetical protein	483482..484378(+)						*								*								*
424	4	4	1	CLJU_c04550	putative glycosyltransferase	484506..486308(+)						CAETHG_2527	Glycosyltransferase involved in cell wall bisynthesis							CLCOS_14020	SPBc2 prophage-derived glycosyltransferase SunS							CLRAG_37910	SPBc2 prophage-derived glycosyltransferase SunS
425	4	4	1	CLJU_c04560	putative signal transduction histidine kinase	486339..487241(-)						CAETHG_2528	hypothetical protein							CLCOS_14010	alkaline phosphatase synthesis sensor protein PhoR							CLRAG_37920	alkaline phosphatase synthesis sensor protein PhoR
426	4	4	1	CLJU_c04570	hypothetical protein	487315..488055(-)						CAETHG_2529	ABC-2 type transport system permease protein							CLCOS_14000	ABC-2 family transporter protein							CLRAG_37930	ABC-2 family transporter protein
427	4	7	0.189	CLJU_c04580	putative ABC transporter ATPase	488048..488971(-)	CLJU_c07760					CAETHG_2530	ABC-2 type transport system ATP-binding protein	CAETHG_2868						CLCOS_13990	putative ABC transporter ATP-binding protein YxlF	CLCOS_30690						CLRAG_37940	putative ABC transporter ATP-binding protein YxlF
428	4	7	0.37	CLJU_c04590	transcriptional regulator	489058..489753(-)	CLJU_c07750					CAETHG_2867	DNA-binding response regulator, OmpR family, contains REC and winged-helix (wHTH) domain	CAETHG_2531						CLCOS_13980	transcriptional regulatory protein SrrA	CLCOS_30680						CLRAG_37950	transcriptional regulatory protein SrrA
429	4	8	0.118	CLJU_c04600	putative ABC transporter ATPase	490047..491003(+)	CLJU_c06280					CAETHG_2532	D-methionine transport system ATP-binding protein	CAETHG_2724						CLCOS_13970	methionine import ATP-binding protein MetN	CLCOS_02680	CLCOS_09130					CLRAG_37960	methionine import ATP-binding protein MetN
430	4	5	0.31	CLJU_c04610	putative metal ion ABC transporter permease	491006..491662(+)						CAETHG_2533	D-methionine transport system permease protein							CLCOS_13960	methionine import system permease protein MetP	CLCOS_02670						CLRAG_37970	methionine import system permease protein MetP
431	4	8	0.5	CLJU_c04620	hypothetical protein	491744..493018(+)	CLJU_c21600					CAETHG_0247	Nickel-dependent lactate racemase	CAETHG_2534						CLCOS_33260	hypothetical protein	CLCOS_13950						CLRAG_37980	hypothetical protein	CLRAG_31190
432	4	4	1	CLJU_c04630	putative transcriptional regulator	493194..493580(+)						CAETHG_2535	GntR family transcriptional regulator							CLCOS_13940	HTH-type transcriptional repressor YtrA							CLRAG_37990	HTH-type transcriptional repressor YtrA
433	4	4	1	CLJU_c04640	hypothetical protein	493603..494739(+)						CAETHG_2536	Uncharacterized membrane protein							CLCOS_13930	hypothetical protein							CLRAG_38000	hypothetical protein
434	4	4	1	CLJU_c04650	putative aromatic amino acid aminotransferase	495286..496470(+)						CAETHG_2537	aspartate aminotransferase							CLCOS_13920	aspartate aminotransferase							CLRAG_38030	aspartate aminotransferase
435	4	4	1	CLJU_c04660	putative cell wall hydrolase	497188..497949(-)						CAETHG_2538	LysM domain-containing protein							CLCOS_13910	spore cortex-lytic enzyme precursor							CLRAG_38040	spore cortex-lytic enzyme precursor
436	4	4	1	CLJU_c04670	hypothetical protein	498548..499711(+)						CAETHG_2539	Protein of unknown function DUF116							CLCOS_13900	hypothetical protein							CLRAG_38050	hypothetical protein
437	4	4	1	CLJU_c04680	putative permease	499731..501188(-)						CAETHG_2540	MFS transporter, DHA2 family, lincomycin resistance protein							CLCOS_13890	multidrug export protein EmrB							CLRAG_38060	multidrug export protein EmrB
438	4	4	1	CLJU_c04690	transcriptional regulator, MarR family	501351..501800(-)						CAETHG_2541	DNA-binding transcriptional regulator, MarR family							CLCOS_13880	transcriptional regulator SlyA							CLRAG_38070	transcriptional regulator SlyA
439	4	4	1	CLJU_c04700	hypothetical protein	502121..502483(+)						CAETHG_2542	hypothetical protein							CLCOS_13870	hypothetical protein							CLRAG_38080	hypothetical protein
440	4	4	1	CLJU_c04710	hypothetical protein	502509..502898(+)						CAETHG_2543	hypothetical protein							CLCOS_13860	hypothetical protein							CLRAG_38090	hypothetical protein
441	4	4	1	CLJU_c04720	hypothetical protein	502911..503162(+)						CAETHG_2544	hypothetical protein							CLCOS_13850	hypothetical protein							CLRAG_38100	hypothetical protein
442	4	4	1	CLJU_c04730	putative permease	503213..504484(+)						CAETHG_2545	Predicted arabinose efflux permease, MFS family							CLCOS_13840	enterobactin exporter EntS							CLRAG_38110	enterobactin exporter EntS
443	4	4	1	CLJU_c04740	protein kinase-like protein	504598..505146(+)						CAETHG_2546	hypothetical protein							CLCOS_13830	hypothetical protein							CLRAG_38120	hypothetical protein
444	4	8	0.5	CLJU_c04750	amino acid/polyamine/organocation transporter, APC superfamily (TC 2.A.3)	505608..507011(+)	CLJU_c04760					CAETHG_2548	basic amino acid/polyamine antiporter, APA family	CAETHG_2547						CLCOS_13810	putative amino acid permease YhdG	CLCOS_13820						CLRAG_38130	putative amino acid permease YhdG	CLRAG_38140
445	4	5	0.31	CLJU_c04770	putative methyl-accepting chemotaxis protein	508705..510417(+)						CAETHG_2549	methyl-accepting chemotaxis protein							CLCOS_13800	putative methyl-accepting chemotaxis protein YoaH							CLRAG_38150	putative methyl-accepting chemotaxis protein YoaH	CLRAG_33170
446	4	4	1	CLJU_c04780	putative sensor kinase	510728..511666(+)						CAETHG_2550	Signal transduction histidine kinase							CLCOS_13790	Non-motile and phage-resistance protein							CLRAG_38160	sensor histidine kinase TodS
447	4	4	1	CLJU_c04790	putative ATPase	511755..512627(+)						CAETHG_2551	tRNA(Ile)-lysidine synthase TilS/MesJ							CLCOS_13780	tRNA 2-thiocytidine biosynthesis protein TtcA							CLRAG_38170	tRNA 2-thiocytidine biosynthesis protein TtcA
448	4	4	1	CLJU_c04800	hypothetical protein	512701..512970(+)						CAETHG_2552	hypothetical protein							CLCOS_13770	hypothetical protein							CLRAG_38180	hypothetical protein
449	4	4	1	CLJU_c04810	hypothetical protein	513040..513420(-)						CAETHG_2553	hypothetical protein							CLCOS_13760	hypothetical protein							CLRAG_38190	hypothetical protein
450	4	4	1	CLJU_c04820	putative cell wall hydrolyse	513447..513887(-)						CAETHG_2554	N-acetylmuramoyl-L-alanine amidase							CLCOS_13750	cell wall hydrolase CwlJ							CLRAG_38200	cell wall hydrolase CwlJ
451	4	4	1	CLJU_c04830	hypothetical protein	514072..515127(+)						CAETHG_2555	Putative cell wall binding repeat 2							CLCOS_13740	N-acetylmuramoyl-L-alanine amidase LytC precursor							CLRAG_38210	N-acetylmuramoyl-L-alanine amidase LytC precursor
452	4	4	1	CLJU_c04840	putative cell wall-binding protein	515842..519429(+)						CAETHG_2557	Putative cell wall binding repeat 2							CLCOS_13700	N-acetylmuramoyl-L-alanine amidase LytC precursor							CLRAG_38220	N-acetylmuramoyl-L-alanine amidase LytC precursor
453	1	1	1	CLJU_c04850	hypothetical protein	520099..520524(+)						*								*								*
454	4	4	1	CLJU_c04860	hypothetical protein	520558..521169(-)						CAETHG_2563	spore coat assembly protein SafA/uncharacterized protein, YkwD family							CLCOS_13670	chlorophenol reductase precursor							CLRAG_38250	chlorophenol reductase precursor
455	4	4	1	CLJU_c04870	putative phosphoesterase	521293..521985(+)						CAETHG_2564	phosphoesterase, MJ0936 family							CLCOS_13620	Bis(5'-nucleosyl)-tetraphosphatase, symmetrical							CLRAG_38260	Bis(5'-nucleosyl)-tetraphosphatase, symmetrical
456	4	4	1	CLJU_c04880	putative peptidase	522045..525107(-)						CAETHG_2565	hypothetical protein							CLCOS_13610	peptidase M16C associated							CLRAG_38270	peptidase M16C associated
457	4	4	1	CLJU_c04890	putative molybdate-binding protein	525313..526272(-)						CAETHG_2566	putative molybdopterin biosynthesis protein							CLCOS_13600	PBP superfamily domain protein							CLRAG_38280	PBP superfamily domain protein
458	4	8	0.147	CLJU_c04900	Mo-nitrogenase iron protein subunit NifH (EC 1.18.6.1)	526644..527462(+)	CLJU_c23530					CAETHG_0417	nitrogenase iron protein NifH	CAETHG_2567						CLCOS_13590	nitrogenase iron protein 1	CLCOS_28380						CLRAG_38290	nitrogenase iron protein 1	CLRAG_05610
459	4	4	1	CLJU_c04910	nitrogen regulatory protein P-II family	527610..527936(+)						CAETHG_2568	nitrogen regulatory protein P-II family							CLCOS_13580	nitrogen regulatory protein P-II							CLRAG_38300	nitrogen regulatory protein P-II
460	4	4	1	CLJU_c04920	nitrogen regulatory protein P-II family	527950..528342(+)						CAETHG_2569	nitrogen regulatory protein P-II family							CLCOS_13570	nitrogen regulatory protein P-II							CLRAG_38310	nitrogen regulatory protein P-II
461	4	4	1	CLJU_c04930	Mo-nitrogenase MoFe protein subunit NifD precursor (EC 1.18.6.1)	528366..529976(+)						CAETHG_2570	Mo-nitrogenase MoFe protein subunit NifD precursor							CLCOS_13560	nitrogenase molybdenum-iron protein alpha chain							CLRAG_38320	nitrogenase molybdenum-iron protein alpha chain
462	4	4	1	CLJU_c04940	Mo-nitrogenase MoFe protein subunit NifK (EC 1.18.6.1)	529976..531337(+)						CAETHG_2571	nitrogenase molybdenum-iron protein beta chain							CLCOS_13550	nitrogenase molybdenum-iron protein beta chain							CLRAG_38330	nitrogenase molybdenum-iron protein beta chain
463	4	4	1	CLJU_c04950	nitrogenase iron-molybdenum cofactor biosynthesis protein NifE	531885..533288(+)						CAETHG_2572	nitrogenase molybdenum-cofactor synthesis protein NifE							CLCOS_13540	nitrogenase molybdenum-iron protein alpha chain							CLRAG_38340	nitrogenase molybdenum-iron protein alpha chain
464	4	4	1	CLJU_c04960	nitrogenase associated protein N	533305..535992(+)						CAETHG_2573	nitrogenase molybdenum-iron protein NifN							CLCOS_13530	FeMo cofactor biosynthesis protein NifB							CLRAG_38350	FeMo cofactor biosynthesis protein NifB
465	4	4	1	CLJU_c04970	homocitrate synthase subunit omega	536180..537217(+)						CAETHG_2574	homocitrate synthase NifV							CLCOS_13520	2-isopropylmalate synthase							CLRAG_38360	2-isopropylmalate synthase
466	4	4	1	CLJU_c04980	homocitrate synthase subunit alpha	537267..538067(+)						CAETHG_2575	homocitrate synthase NifV							CLCOS_13510	2-isopropylmalate synthase							CLRAG_38370	2-isopropylmalate synthase
467	4	5	0.465	CLJU_c04990	putative surface-layer protein	538244..541576(+)						CAETHG_2558	Putative cell wall binding repeat 2	CAETHG_2576						CLCOS_13500	N-acetylmuramoyl-L-alanine amidase LytC precursor							CLRAG_38380	amidase enhancer precursor
468	3	6	0.5	CLJU_c05000	putative cell wall-binding protein	541629..543188(-)	CLJU_c36350					CAETHG_1543	Putative cell wall-binding protein	CAETHG_2577						CLCOS_13490	N-acetylmuramoyl-L-alanine amidase LytC precursor	CLCOS_40900						*
469	3	3	1	CLJU_c05010	putative transcriptional regulator	543360..544055(-)						CAETHG_2578	DNA-binding response regulator, OmpR family, contains REC and winged-helix (wHTH) domain							*								CLRAG_38400	transcriptional regulatory protein SrrA
470	3	3	1	CLJU_c05020	putative sensory transduction histidine kinase	544030..545160(-)						CAETHG_2579	Signal transduction histidine kinase							*								CLRAG_38410	sensor histidine kinase YycG
471	3	3	1	CLJU_c05030	hypothetical protein	545170..545919(-)						CAETHG_2580	ABC-2 type transport system permease protein							*								CLRAG_38420	ABC-2 family transporter protein
472	3	3	1	CLJU_c05040	putative ABC transporter ATPase	545909..546634(-)						CAETHG_2581	ABC-2 type transport system ATP-binding protein							*								CLRAG_38430	putative ABC transporter ATP-binding protein YxlF
473	3	3	1	CLJU_c05050	hypothetical protein	546731..547984(-)						CAETHG_2582	hypothetical protein							*								CLRAG_38440	hypothetical protein
474	4	4	1	CLJU_c05060	hypothetical protein	548446..549582(+)						CAETHG_2583	Outer membrane protein TolC							CLCOS_13480	outer membrane efflux protein							CLRAG_38450	outer membrane efflux protein
475	4	4	1	CLJU_c05070	hypothetical protein	549616..550758(+)						CAETHG_2584	Outer membrane efflux protein							CLCOS_13470	outer membrane efflux protein							CLRAG_38460	outer membrane efflux protein
476	4	4	1	CLJU_c05080	hypothetical protein	550915..551322(+)						CAETHG_2585	ResB family protein							CLCOS_13460	hypothetical protein							CLRAG_38470	hypothetical protein
477	4	4	1	CLJU_c05090	hypothetical protein	551639..553396(-)						CAETHG_2586	WG containing repeat-containing protein							CLCOS_13450	KWG leptospira							CLRAG_38480	KWG leptospira
478	4	4	1	CLJU_c05100	hypothetical protein	553633..554505(+)						CAETHG_2587	SLAP domain-containing protein							CLCOS_13440	hypothetical protein							CLRAG_38490	hypothetical protein
479	4	4	1	CLJU_c05110	putative cell wall-binding protein	554693..556507(+)						CAETHG_2588	Putative cell wall binding repeat 2							CLCOS_13430	N-acetylmuramoyl-L-alanine amidase LytC precursor							CLRAG_38500	N-acetylmuramoyl-L-alanine amidase LytC precursor
480	4	4	1	CLJU_c05120	putative cell wall-binding protein	556691..558019(+)						CAETHG_2589	Putative cell wall binding repeat 2							CLCOS_13420	N-acetylmuramoyl-L-alanine amidase LytC precursor							CLRAG_38510	N-acetylmuramoyl-L-alanine amidase LytC precursor
481	4	4	1	CLJU_c05130	hypothetical protein	558163..559209(+)						CAETHG_2590	hypothetical protein (DUF2140)							CLCOS_13410	hypothetical protein							CLRAG_38520	hypothetical protein
482	4	4	1	CLJU_c05140	putative capsular polysaccharide biosynthesis protein	559240..559923(+)						CAETHG_2591	Capsular polysaccharide biosynthesis protein							CLCOS_13400	capsular polysaccharide type 8 biosynthesis protein cap8A							CLRAG_38530	capsular polysaccharide type 8 biosynthesis protein cap8A
483	4	4	1	CLJU_c05150	putative capsular polysaccharide biosynthesis protein	559991..560758(+)						CAETHG_2592	protein-tyrosine phosphatase							CLCOS_13390	tyrosine-protein phosphatase YwqE							CLRAG_38540	tyrosine-protein phosphatase YwqE
484	4	4	1	CLJU_c05160	putative exopolysaccharide biosynthesis protein	560797..561516(+)						CAETHG_2593	capsular exopolysaccharide family							CLCOS_13380	tyrosine-protein kinase YwqD							CLRAG_38550	tyrosine-protein kinase YwqD
485	4	4	1	CLJU_c05170	hypothetical protein	561638..561865(+)						CAETHG_2594	Protein of unknown function (DUF1659)							CLCOS_13370	hypothetical protein							CLRAG_38560	hypothetical protein
486	4	4	1	CLJU_c05180	hypothetical protein	561904..562122(+)						CAETHG_2595	Protein of unknown function (DUF2922)							CLCOS_13360	hypothetical protein							CLRAG_38570	hypothetical protein
487	4	4	1	CLJU_c05190	hypothetical protein	562674..563297(+)						CAETHG_2596	RNA polymerase sporulation-specific sigma factor							CLCOS_13350	hypothetical protein							CLRAG_38580	hypothetical protein
488	4	4	1	CLJU_c05200	putative RNA polymerase sigma factor	563316..563882(+)						CAETHG_2597	RNA polymerase sigma factor, sigma-70 family							CLCOS_13340	RNA polymerase sigma factor SigA							CLRAG_38590	RNA polymerase sigma factor SigA
489	4	8	0.5	CLJU_c05210	putative glycosyltransferase	564691..565359(+)	CLJU_c05410					CAETHG_2622	exopolysaccharide biosynthesis polyprenyl glycosylphosphotransferase	CAETHG_2598						CLCOS_00790	putative undecaprenyl-phosphate N-acetylgalactosaminyl 1-phosphate transferase	CLCOS_13330						CLRAG_38600	UDP-N-acetylgalactosamine-undecaprenyl-phosphate N-acetylgalactosaminephosphotransferase	CLRAG_38870
490	2	2	1	CLJU_c05220	putative glycosyltransferase	565478..566596(+)						CAETHG_2599	Glycosyltransferase involved in cell wall bisynthesis							*								*
491	2	2	1	CLJU_c05230	putative glycosyltransferase	566597..567706(+)						CAETHG_2602	Glycosyl transferases group 1							*								*
492	1	1	1	CLJU_c05240	membrane protein with a O-antigen polymerase related domain	568420..569748(+)						*								*								*
493	2	2	1	CLJU_c05250	putative glycosyltransferase	569859..570749(+)						CAETHG_2604	hypothetical protein							*								*
494	1	1	1	CLJU_c05260	hypothetical protein	570781..571302(+)						*								*								*
495	1	1	1	CLJU_c05270	putative glycosyltransferase	571544..572779(+)						*								*								*
496	1	1	1	CLJU_c05280	membrane protein	572776..574200(+)						*								*								*
497	1	1	1	CLJU_c05290	putative glycosyltransferase	574197..575303(+)						*								*								*
498	1	1	1	CLJU_c05300	putative glycosyltransferase	575313..576227(+)						*								*								*
499	4	7	0.181	CLJU_c05310	mannose-1-phosphate guanylyltransferase (GDP) (EC 2.7.7.22)/mannose-6-phosphate isomerase, type 2 (EC 5.3.1.8)	576495..577874(+)	CLJU_c05540					CAETHG_2615	mannose-1-phosphate guanylyltransferase / mannose-6-phosphate isomerase	CAETHG_2637						CLCOS_00660	alginate biosynthesis protein AlgA							CLRAG_38830	mannose-1-phosphate guanylyltransferase 1	CLRAG_06680
500	4	7	1	CLJU_c05320	dTDP-glucose 4,6-dehydratase (EC 4.2.1.46)	577934..578989(+)	CLJU_c05550					CAETHG_2638	dTDP-glucose 4,6-dehydratase	CAETHG_2616						CLCOS_00650	dTDP-glucose 4,6-dehydratase	CLCOS_00920						CLRAG_06690	dTDP-glucose 4,6-dehydratase
501	4	7	0.37	CLJU_c05330	dTDP-glucose pyrophosphorylase	579128..580006(+)	CLJU_c05560					CAETHG_2639	glucose-1-phosphate thymidylyltransferase	CAETHG_2617						CLCOS_00910	glucose-1-phosphate thymidylyltransferase 1	CLCOS_00640						CLRAG_06700	glucose-1-phosphate thymidylyltransferase 1
502	4	7	0.572	CLJU_c05340	dTDP-4-dehydrorhamnose reductase (EC 1.1.1.133)	580027..580914(+)	CLJU_c05570					CAETHG_2640	dTDP-4-dehydrorhamnose reductase	CAETHG_2618						CLCOS_00630	dTDP-4-dehydrorhamnose reductase	CLCOS_00900						CLRAG_06710	dTDP-4-dehydrorhamnose reductase
503	4	7	0.446	CLJU_c05350	dTDP-4-dehydrorhamnose 3,5-epimerase (EC 5.1.3.13)	581091..581648(+)	CLJU_c05580					CAETHG_2641	dTDP-4-dehydrorhamnose 3,5-epimerase	CAETHG_2619						CLCOS_00890	dTDP-4-dehydrorhamnose 3,5-epimerase	CLCOS_00620						CLRAG_06720	dTDP-4-dehydrorhamnose 3,5-epimerase
504	1	1	1	CLJU_c05360	hypothetical protein	581835..582038(-)						*								*								*
505	1	1	1	CLJU_c05370	hypothetical protein	582229..582921(+)						*								*								*
506	4	6	0.425	CLJU_c05380	putative transposase	582965..584506(-)	CLJU_c09760					CAETHG_3069	IS66 C-terminal element							CLCOS_35090	transposase IS66 family protein	CLCOS_06740						CLRAG_16790	transposase IS66 family protein
507	4	6	0.28	CLJU_c05390	putative IS66 like transposase	584594..584950(-)	CLJU_c09830					CAETHG_3076	transposase							CLCOS_35080	IS66 Orf2 like protein	CLCOS_06750						CLRAG_16750	IS66 Orf2 like protein
508	4	5	1	CLJU_c05400	hypothetical protein	584940..585320(-)	CLJU_c09840					CAETHG_3077	hypothetical protein							CLCOS_00010	hypothetical protein							CLRAG_16740	hypothetical protein
509	4	4	1	CLJU_c05420	putative glycosyltransferase	586475..587629(+)						CAETHG_2623	rhamnosyltransferase							CLCOS_00780	glycosyl transferases group 1							CLRAG_38880	glycosyl transferases group 1
510	4	4	1	CLJU_c05430	putative glycosyltransferase	587700..588815(+)						CAETHG_2625	Glycosyl transferases group 1							CLCOS_00770	mannosylfructose-phosphate synthase							CLRAG_38890	mannosylfructose-phosphate synthase
511	4	4	1	CLJU_c05440	hypothetical protein	588871..589947(+)						CAETHG_2626	O-antigen polymerase							CLCOS_00760	hypothetical protein							CLRAG_38900	hypothetical protein
512	4	4	1	CLJU_c05450	hypothetical protein	589947..590675(+)						CAETHG_2627	Acetyltransferase (isoleucine patch superfamily)							CLCOS_00750	galactoside O-acetyltransferase							CLRAG_38910	galactoside O-acetyltransferase
513	4	4	1	CLJU_c05460	hypothetical protein	590689..592485(+)						CAETHG_2628	asparagine synthase (glutamine-hydrolysing)							CLCOS_00740	asparagine synthetase [glutamine-hydrolyzing] 1							CLRAG_38920	asparagine synthetase [glutamine-hydrolyzing] 1
514	4	4	1	CLJU_c05470	hypothetical protein	592501..593955(+)						CAETHG_2629	Capsule polysaccharide biosynthesis protein							CLCOS_00730	capsule polysaccharide biosynthesis protein							CLRAG_38930	capsule polysaccharide biosynthesis protein
515	4	4	1	CLJU_c05480	putative polysaccharide biosynthesis protein	593956..595014(+)						CAETHG_2630	UDP-N-acetylglucosamine 4,6-dehydratase (inverting)							CLCOS_00720	UDP-N-acetylglucosamine 4,6-dehydratase (inverting)							CLRAG_38940	UDP-N-acetylglucosamine 4,6-dehydratase (inverting)
516	4	4	1	CLJU_c05490	putative LPS biosynthesis-like protein	595031..596221(+)						CAETHG_2631	UDP-4-amino-4,6-dideoxy-N-acetyl-beta-L-altrosamine transaminase							CLCOS_00710	UDP-4-amino-4,6-dideoxy-N-acetyl-beta-L-altrosamine transaminase							CLRAG_38950	UDP-4-amino-4,6-dideoxy-N-acetyl-beta-L-altrosamine transaminase
517	4	4	1	CLJU_c05500	putative polysaccharide biosynthesis protein with acetyltransferase domain	596230..597414(+)						CAETHG_2632	spore coat polysaccharide biosynthesis protein SpsF							CLCOS_00700	3-deoxy-manno-octulosonate cytidylyltransferase							CLRAG_38960	3-deoxy-manno-octulosonate cytidylyltransferase
518	4	4	1	CLJU_c05510	putative polysaccharide biosynthesis protein	597422..598474(+)						CAETHG_2633	pseudaminic acid synthase							CLCOS_00690	pseudaminic acid synthase							CLRAG_38970	pseudaminic acid synthase
519	4	4	1	CLJU_c05520	putative polysaccharide biosynthesis protein	598484..599488(+)						CAETHG_2634	UDP-2,4-diacetamido-2,4,6-trideoxy-beta-L-altropyranose hydrolase							CLCOS_00680	UDP-2,4-diacetamido-2,4,6-trideoxy-beta-L-altropyranose hydrolase							CLRAG_38980	UDP-2,4-diacetamido-2,4,6-trideoxy-beta-L-altropyranose hydrolase
520	4	4	1	CLJU_c05530	putative polysaccharide biosynthesis protein	599514..600944(+)						CAETHG_2635	Membrane protein involved in the export of O-antigen and teichoic acid							CLCOS_00670	polysaccharide biosynthesis protein							CLRAG_38990	polysaccharide biosynthesis protein
521	1	1	1	CLJU_c05590	hypothetical protein	606678..606785(+)						*								*								*
522	4	4	1	CLJU_c05600	putative sensory transduction protein	607128..608441(+)						CAETHG_2642	diguanylate cyclase (GGDEF) domain-containing protein							CLCOS_00610	phytochrome-like protein cph2							CLRAG_06730	phytochrome-like protein cph2
523	4	4	1	CLJU_c05610	type 4 prepilin peptidase 1 (EC:3.4.23.43). Aspartic peptidase. MEROPS family A24A	608480..609229(+)						CAETHG_2643	leader peptidase (prepilin peptidase) / N-methyltransferase							CLCOS_00600	type 4 prepilin-like proteins leader peptide-processing enzyme							CLRAG_06740	type 4 prepilin-like proteins leader peptide-processing enzyme
524	4	4	1	CLJU_c05620	hypothetical protein	610007..610669(+)						CAETHG_2654	putative Mg2+ transporter-C (MgtC) family protein							CLCOS_31850	putative Mg(2+) transport ATPase							CLRAG_06840	putative Mg(2+) transport ATPase
525	4	10	0.142	CLJU_c05630	putative cell wall-binding protein	610751..612142(+)	CLJU_c18600	CLJU_c32530				CAETHG_3968	Putative cell wall-binding protein	CAETHG_2655						CLCOS_07830	N-acetylmuramoyl-L-alanine amidase LytC precursor	CLCOS_31840						CLRAG_06850	N-acetylmuramoyl-L-alanine amidase LytC precursor	CLRAG_38390	CLRAG_00090
526	4	4	1	CLJU_c05640	putative hydrolase	612447..613373(+)						CAETHG_2656	Glyoxylase, beta-lactamase superfamily II							CLCOS_31830	hydroxyacylglutathione hydrolase							CLRAG_06860	hydroxyacylglutathione hydrolase
527	4	4	1	CLJU_c05650	putative ABC transporter	613465..614619(+)						CAETHG_2657	lipoprotein-releasing system permease protein							CLCOS_31820	lipoprotein-releasing system transmembrane protein LolE							CLRAG_06870	lipoprotein-releasing system transmembrane protein LolE
528	4	4	1	CLJU_c05660	putative ABC transporter ATPase	614612..615286(+)						CAETHG_2658	lipoprotein-releasing system ATP-binding protein							CLCOS_31810	lipoprotein-releasing system ATP-binding protein LolD							CLRAG_06880	lipoprotein-releasing system ATP-binding protein LolD
529	4	4	1	CLJU_c05670	hypothetical protein	615376..616419(+)						CAETHG_2659	hypothetical protein							CLCOS_31800	hypothetical protein							CLRAG_06900	hypothetical protein
530	4	4	1	CLJU_c05680	hypothetical protein	616437..617615(+)						CAETHG_2660	hypothetical protein							CLCOS_31790	hypothetical protein							CLRAG_06910	hypothetical protein
531	4	4	1	CLJU_c05690	hypothetical protein	617622..620228(+)						CAETHG_2661	hypothetical protein							CLCOS_31780	hypothetical protein							CLRAG_06920	hypothetical protein
532	4	4	1	CLJU_c05700	hypothetical protein	620250..621704(+)						CAETHG_2662	von Willebrand factor type A domain-containing protein							CLCOS_31770	von Willebrand factor type A domain protein							CLRAG_06930	von Willebrand factor type A domain protein
533	4	4	1	CLJU_c05710	hypothetical protein	621724..625131(+)						CAETHG_2663	Tubulin like							CLCOS_31760	hypothetical protein							CLRAG_06940	hypothetical protein
534	4	4	1	CLJU_c05720	hypothetical protein	625164..627509(+)						CAETHG_2664	hypothetical protein							CLCOS_31750	hypothetical protein							CLRAG_06950	hypothetical protein
535	4	4	1	CLJU_c05730	hypothetical protein	628056..629315(+)						CAETHG_2666	Ca-activated chloride channel family protein							CLCOS_31740	von Willebrand factor type A domain protein							CLRAG_06960	von Willebrand factor type A domain protein
536	4	4	1	CLJU_c05740	hypothetical protein	629343..629990(+)						CAETHG_2667	hypothetical protein							CLCOS_31730	hypothetical protein							CLRAG_06970	hypothetical protein
537	3	3	1	CLJU_c05750	hypothetical protein	630539..631051(+)						CAETHG_2669	hypothetical protein							CLCOS_31710	hypothetical protein							*
538	2	2	1	CLJU_c05760	hypothetical protein	631357..631707(+)						*								CLCOS_31690	hypothetical protein							*
539	3	3	1	CLJU_c05770	hypothetical protein	632148..632522(+)						CAETHG_2671	hypothetical protein							CLCOS_31680	hypothetical protein							*
540	4	4	1	CLJU_c05780	hypothetical protein	632547..633821(+)						CAETHG_2673	GTP1/OBG protein							CLCOS_31660	hypothetical protein							CLRAG_07030	hypothetical protein
541	4	4	1	CLJU_c05790	hypothetical protein	633824..634879(+)						CAETHG_2674	hypothetical protein							CLCOS_31650	hypothetical protein							CLRAG_07040	hypothetical protein
542	4	4	1	CLJU_c05800	hypothetical protein	634893..635675(+)						CAETHG_2675	zinc-ribbon domain-containing protein							CLCOS_31640	hypothetical protein							CLRAG_07050	hypothetical protein
543	1	1	1	CLJU_c05810	hypothetical protein	635750..635959(+)						*								*								*
544	4	4	1	CLJU_c05820	putative Fe3+ ABC transporter periplasmic protein	636052..637002(+)						CAETHG_2677	iron complex transport system substrate-binding protein							CLCOS_31630	hemin-binding periplasmic protein HmuT precursor							CLRAG_07060	hemin-binding periplasmic protein HmuT precursor
545	4	4	1	CLJU_c05830	putative Fe3+-siderophore ABC transporter permease	637028..638077(+)						CAETHG_2678	iron complex transport system permease protein							CLCOS_31620	hemin transport system permease protein HmuU							CLRAG_07070	hemin transport system permease protein HmuU
546	4	4	1	CLJU_c05840	putative Fe3+ ABC transporter ATPase	638077..638907(+)						CAETHG_2679	iron complex transport system ATP-binding protein							CLCOS_31610	putative siderophore transport system ATP-binding protein YusV							CLRAG_07080	putative siderophore transport system ATP-binding protein YusV
547	4	4	1	CLJU_c05850	sporulation protein YtaF-like protein	638896..639519(-)						CAETHG_2680	putative sporulation protein YtaF							CLCOS_31600	manganese efflux pump MntP							CLRAG_07090	manganese efflux pump MntP
548	4	4	1	CLJU_c05860	putative surface-layer protein	639778..641298(+)						CAETHG_2681	Ig-like domain (group 4)							CLCOS_31590	bacterial Ig-like domain (group 4)							CLRAG_07100	bacterial Ig-like domain (group 4)
549	4	4	1	CLJU_c05870	hypothetical protein	642004..642954(+)						CAETHG_2682	Protein of unknown function (DUF1861)							CLCOS_31580	hypothetical protein							CLRAG_07110	hypothetical protein
550	4	4	1	CLJU_c05880	putative glycosylase	642963..644015(+)						CAETHG_2683	Predicted glycosyl hydrolase, GH43/DUF377 family							CLCOS_31570	beta-1,4-mannooligosaccharide phosphorylase							CLRAG_07120	beta-1,4-mannooligosaccharide phosphorylase
551	4	4	1	CLJU_c05890	putative ion transport protein	644286..645077(+)						CAETHG_2684	voltage-gated potassium channel							CLCOS_31560	pH-gated potassium channel KcsA							CLRAG_07130	pH-gated potassium channel KcsA
552	3	3	1	CLJU_c05900	putative cell wall-binding protein	645577..648912(+)						CAETHG_2687	Putative cell wall binding repeat 2							CLCOS_31540	N-acetylmuramoyl-L-alanine amidase LytC precursor							*
553	4	12	0.333	CLJU_c05910	putative FAD/FMN-containing dehydrogenase	648993..650375(-)	CLJU_c23190	CLJU_c20350				CAETHG_0382	glycolate oxidase	CAETHG_0117	CAETHG_2688					CLCOS_02940	putative FAD-linked oxidoreductase	CLCOS_00440	CLCOS_31530					CLRAG_07140	putative FAD-linked oxidoreductase	CLRAG_25940	CLRAG_01540
554	4	4	1	CLJU_c05920	malate dehydrogenase (NAD) (EC 1.1.1.37)	650406..651503(-)						CAETHG_2689	Malate/lactate/ureidoglycolate dehydrogenase, LDH2 family							CLCOS_31520	putative oxidoreductase YjmC							CLRAG_07150	putative oxidoreductase YjmC
555	4	4	1	CLJU_c05930	hypothetical protein	651639..652220(+)						CAETHG_2690	VanZ like family protein							CLCOS_31510	VanZ like family protein							CLRAG_07160	VanZ like family protein
556	4	4	1	CLJU_c05940	putative polyprotein	652197..652739(-)						CAETHG_2691	O-acetyl-ADP-ribose deacetylase (regulator of RNase III), contains Macro domain							CLCOS_31500	O-acetyl-ADP-ribose deacetylase							CLRAG_07170	O-acetyl-ADP-ribose deacetylase
557	4	7	0.491	CLJU_c05950	hypothetical protein	653055..653849(+)	CLJU_c22260					CAETHG_0324	RND family efflux transporter, MFP subunit	CAETHG_2692						CLCOS_31490	putative multidrug resistance protein EmrK							CLRAG_07180	putative multidrug resistance protein EmrK	CLRAG_31840
558	3	3	1	CLJU_c05970	hypothetical protein	654700..655854(-)						CAETHG_2694	hypothetical protein							CLCOS_31470	hypothetical protein							*
559	4	4	1	CLJU_c05980	signal peptidase	656010..656540(+)						CAETHG_2696	signal peptidase I							CLCOS_31450	signal peptidase I S							CLRAG_07210	signal peptidase IB
560	4	4	1	CLJU_c05990	glutamate 5-kinase	656688..657488(+)						CAETHG_2697	glutamate 5-kinase							CLCOS_31440	glutamate 5-kinase 1							CLRAG_07220	glutamate 5-kinase 1
561	4	4	1	CLJU_c06000	glutamate-5-semialdehyde dehydrogenase (EC 1.2.1.41)	657505..658761(+)						CAETHG_2698	glutamate-5-semialdehyde dehydrogenase							CLCOS_31430	gamma-glutamyl phosphate reductase							CLRAG_07230	gamma-glutamyl phosphate reductase
562	4	4	1	CLJU_c06010	hypothetical protein	658952..659176(+)						CAETHG_2699	hypothetical protein							CLCOS_31420	hypothetical protein							CLRAG_07240	hypothetical protein
563	4	4	1	CLJU_c06020	putative beta-lactam-inducible penicillin-binding protein	659189..661204(+)						CAETHG_2700	penicillin-binding protein							CLCOS_31410	beta-lactam-inducible penicillin-binding protein							CLRAG_07250	beta-lactam-inducible penicillin-binding protein
564	4	4	1	CLJU_c06030	putative methyl-accepting chemotaxis protein	661656..663359(+)						CAETHG_2701	methyl-accepting chemotaxis sensory transducer with Cache sensor							CLCOS_31400	methyl-accepting chemotaxis protein McpB							CLRAG_07260	methyl-accepting chemotaxis protein McpB
565	4	4	1	CLJU_c06040	putative protease	664009..665613(+)						CAETHG_2703	carboxyl-terminal processing protease							CLCOS_31380	carboxy-terminal processing protease CtpB precursor							CLRAG_07310	carboxy-terminal processing protease CtpB precursor
566	4	4	1	CLJU_c06050	putative protease	665627..666355(+)						CAETHG_2704	hypothetical protein							CLCOS_31370	WLM domain protein							CLRAG_07320	WLM domain protein
567	4	4	1	CLJU_c06060	hypothetical protein	666436..666990(+)						CAETHG_2705	Putative Mn2+ efflux pump MntP							CLCOS_31360	manganese efflux pump MntP							CLRAG_07330	manganese efflux pump MntP
568	4	4	1	CLJU_c06070	putative Fe2+/Zn2+ uptake regulation protein	667008..667439(+)						CAETHG_2706	Fe2+ or Zn2+ uptake regulation protein							CLCOS_31350	ferric uptake regulation protein							CLRAG_07340	ferric uptake regulation protein
569	4	4	1	CLJU_c06080	hypothetical protein	667446..667769(-)						CAETHG_2707	hypothetical protein							CLCOS_31340	hypothetical protein							CLRAG_07350	hypothetical protein
570	4	4	1	CLJU_c06090	putative HD-GYP domain-containing protein	667993..669051(+)						CAETHG_2708	HD-GYP domain, c-di-GMP phosphodiesterase class II (or its inactivated variant)							CLCOS_31330	cyclic di-GMP phosphodiesterase response regulator RpfG							CLRAG_07370	cyclic di-GMP phosphodiesterase response regulator RpfG
571	4	4	1	CLJU_c06100	putative membrane-associated protein	669150..670163(+)						CAETHG_2709	rhomboid protease GluP							CLCOS_31320	rhomboid protease GluP							CLRAG_07380	rhomboid protease GluP
572	4	4	1	CLJU_c06110	putative cell division protein FtsH-like protein	670172..671917(-)						CAETHG_2710	cell division protease FtsH							CLCOS_31310	ATP-dependent zinc metalloprotease FtsH							CLRAG_07390	ATP-dependent zinc metalloprotease FtsH
573	4	4	1	CLJU_c06120	hypothetical protein	672199..673155(+)						CAETHG_2711	Uncharacterized membrane protein YkvA, DUF1232 family							CLCOS_31300	hypothetical protein							CLRAG_07400	hypothetical protein
574	4	4	1	CLJU_c06130	putative ribonuclease H	673182..673940(+)						CAETHG_2712	ribonuclease HI							CLCOS_31290	RNase H							CLRAG_07410	RNase H
575	4	4	1	CLJU_c06140	hypothetical protein	674057..674221(+)						CAETHG_2713	hypothetical protein							CLCOS_31280	hypothetical protein							CLRAG_07420	hypothetical protein
576	4	4	1	CLJU_c06150	putative transcriptional regulator	674588..675895(+)						CAETHG_2714	Tetratricopeptide repeat-containing protein							CLCOS_31270	anaerobic benzoate catabolism transcriptional regulator							CLRAG_07430	anaerobic benzoate catabolism transcriptional regulator
577	4	4	1	CLJU_c06160	putative transcriptional regulator	675914..677176(+)						CAETHG_2716	Tetratricopeptide repeat-containing protein							CLCOS_31260	tetratricopeptide repeat protein							CLRAG_07440	helix-turn-helix domain protein
578	4	4	1	CLJU_c06170	chaperone	677427..680024(+)						CAETHG_2717	ATP-dependent Clp protease ATP-binding subunit ClpB							CLCOS_31250	chaperone protein ClpB							CLRAG_07450	chaperone protein ClpB
579	4	7	0.37	CLJU_c06180	putative polysaccharide deacetylase	680085..680891(+)	CLJU_c40160					CAETHG_1864	Peptidoglycan/xylan/chitin deacetylase, PgdA/CDA1 family	CAETHG_2718						CLCOS_31240	peptidoglycan-N-acetylmuramic acid deacetylase PdaA precursor	CLCOS_23010						CLRAG_07460	peptidoglycan-N-acetylmuramic acid deacetylase PdaA precursor
580	4	4	1	CLJU_c06190	putative cobyric acid synthase	681168..681902(-)						CAETHG_2719	hypothetical protein							CLCOS_31230	cobyric acid synthase							CLRAG_07470	cobyric acid synthase
581	4	4	1	CLJU_c06200	putative UDP-N-acetylmuramyl tripeptide synthetase	681933..683087(-)						CAETHG_2720	UDP-N-acetylmuramyl tripeptide synthase							CLCOS_31220	UDP-N-acetylmuramoylalanine--D-glutamate ligase							CLRAG_07480	UDP-N-acetylmuramoylalanine--D-glutamate ligase
582	4	4	1	CLJU_c06210	phosphoenolpyruvate carboxykinase	683859..685427(+)						CAETHG_2721	phosphoenolpyruvate carboxykinase (ATP)							CLCOS_31210	phosphoenolpyruvate carboxykinase [ATP]							CLRAG_07490	phosphoenolpyruvate carboxykinase [ATP]
583	4	4	1	CLJU_c06220	undecaprenyl-diphosphatase	685643..686476(+)						CAETHG_2722	undecaprenyl-diphosphatase							CLCOS_31200	undecaprenyl-diphosphatase							CLRAG_07500	undecaprenyl-diphosphatase
584	3	3	1	CLJU_c06270	putative amidohydrolase	692128..693312(+)						CAETHG_2723	amidohydrolase							CLCOS_09140	putative hydrolase YxeP							*
585	3	3	1	CLJU_c06290	putative ABC transporter permease	694368..695021(+)						CAETHG_2725	D-methionine transport system permease protein							CLCOS_09120	D-methionine transport system permease protein MetI							*
586	3	3	1	CLJU_c06300	putative ABC transporter periplasmic protein	695044..695883(+)						CAETHG_2726	D-methionine transport system substrate-binding protein							CLCOS_09110	D-methionine-binding lipoprotein MetQ precursor							*
587	4	4	1	CLJU_c06330	putative transporter protein	696409..697323(+)						CAETHG_2728	Permease of the drug/metabolite transporter (DMT) superfamily							CLCOS_09080	EamA-like transporter family protein							CLRAG_30500	EamA-like transporter family protein
588	4	4	1	CLJU_c06340	dihydropteroate synthase	697454..698272(+)						CAETHG_2729	dihydropteroate synthase							CLCOS_09070	dihydropteroate synthase							CLRAG_30490	dihydropteroate synthase
589	4	4	1	CLJU_c06350	GTP cyclohydrolase I	698406..698963(+)						CAETHG_2730	GTP cyclohydrolase I							CLCOS_09060	GTP cyclohydrolase 1							CLRAG_30480	GTP cyclohydrolase 1
590	4	4	1	CLJU_c06360	putative metal dependent phosphohydrolase	698979..699455(+)						CAETHG_2731	HDIG domain-containing protein							CLCOS_09050	HD domain protein							CLRAG_30470	HD domain protein
591	4	4	1	CLJU_c06370	bifunctional folate synthesis protein	699482..700309(+)						CAETHG_2732	dihydroneopterin aldolase / 2-amino-4-hydroxy-6-hydroxymethyldihydropteridine diphosphokinase							CLCOS_09040	bifunctional folate synthesis protein							CLRAG_30460	bifunctional folate synthesis protein
592	3	3	1	CLJU_c06380	putative ATPase	700456..701571(+)						CAETHG_2733	AAA domain (dynein-related subfamily)							CLCOS_09030	AAA domain (dynein-related subfamily)							*
593	3	3	1	CLJU_c06390	hypothetical protein	702135..703943(+)						CAETHG_2734	hypothetical protein							CLCOS_09020	hypothetical protein							*
594	4	4	1	CLJU_c06400	putative acetyltransferase	703998..704486(+)						CAETHG_2735	Ribosomal protein S18 acetylase RimI							CLCOS_09010	putative acetyltransferase							CLRAG_30450	putative acetyltransferase
595	2	2	1	CLJU_c06410	hypothetical protein	704716..704922(+)						CAETHG_2737	hypothetical protein							*								*
596	3	3	1	CLJU_c06420	hypothetical protein	705052..706188(+)						CAETHG_2738	VWA domain containing CoxE-like protein							CLCOS_08860	VWA domain containing CoxE-like protein							*
597	3	3	1	CLJU_c06430	hypothetical protein	706215..707840(+)						CAETHG_2739	hypothetical protein							CLCOS_08850	hypothetical protein							*
598	3	3	1	CLJU_c06440	hypothetical protein	707863..708183(+)						CAETHG_2740	hypothetical protein							CLCOS_08840	hypothetical protein							*
599	3	3	1	CLJU_c06450	putative transcriptional regulatory protein	708195..711764(+)						CAETHG_2741	protein of unknown function (DUF4132)							CLCOS_08830	hypothetical protein							*
600	4	4	1	CLJU_c06460	hypothetical protein	711842..713092(-)						CAETHG_2742	Peptidase family S41							CLCOS_08820	peptidase family S41							CLRAG_30440	peptidase family S41
601	4	4	1	CLJU_c06470	putative transporter protein	713105..713854(-)						CAETHG_2743	bacitracin transport system permease protein							CLCOS_08810	ABC-2 family transporter protein							CLRAG_30430	ABC-2 family transporter protein
602	4	4	1	CLJU_c06480	putative ABC transporter permease	713876..714625(-)						CAETHG_2744	bacitracin transport system permease protein							CLCOS_08800	ABC-2 family transporter protein							CLRAG_30420	ABC-2 family transporter protein
603	4	4	1	CLJU_c06490	putative ABC transporter ATPase	714626..715531(-)						CAETHG_2745	bacitracin transport system ATP-binding protein							CLCOS_08790	putative ABC transporter ATP-binding protein YxlF							CLRAG_30410	putative ABC transporter ATP-binding protein YxlF
604	4	4	1	CLJU_c06500	putative two component sensor kinase	715615..716544(-)						CAETHG_2746	Signal transduction histidine kinase							CLCOS_08780	sensor histidine kinase YycG							CLRAG_30400	sensor histidine kinase YycG
605	4	4	1	CLJU_c06510	putative transcriptional regulator	716546..717235(-)						CAETHG_2747	DNA-binding response regulator, OmpR family, contains REC and winged-helix (wHTH) domain							CLCOS_08770	alkaline phosphatase synthesis transcriptional regulatory protein SphR							CLRAG_30390	alkaline phosphatase synthesis transcriptional regulatory protein SphR
606	4	4	1	CLJU_c06580	putative permease	723676..724590(-)						CAETHG_2748	Permease of the drug/metabolite transporter (DMT) superfamily							CLCOS_03820	putative inner membrane transporter YicL							CLRAG_18390	putative inner membrane transporter YicL
607	4	4	1	CLJU_c06590	putative ComE-like protein	724612..725472(-)						CAETHG_2749	competence protein ComEC							CLCOS_03830	hydroxyacylglutathione hydrolase							CLRAG_18400	hydroxyacylglutathione hydrolase
608	4	4	1	CLJU_c06600	1-acyl-sn-glycerol-3-phosphate acyltransferase	725500..726225(-)						CAETHG_2750	1-acyl-sn-glycerol-3-phosphate acyltransferase							CLCOS_03840	1-acyl-sn-glycerol-3-phosphate acyltransferase							CLRAG_18410	1-acyl-sn-glycerol-3-phosphate acyltransferase
609	4	4	1	CLJU_c06610	(Re)-citrate-synthase	726624..727985(+)						CAETHG_2751	Isopropylmalate/homocitrate/citramalate synthases							CLCOS_03850	2-isopropylmalate synthase							CLRAG_18420	2-isopropylmalate synthase
610	3	5	0.401	CLJU_c06620	aconitase (EC 4.2.1.3)	728066..729991(+)	CLJU_c30460					CAETHG_2752	aconitase	CAETHG_1051						CLCOS_03860	homoaconitase large subunit							*
611	4	4	1	CLJU_c06630	NAD-dependent isocitrate dehydrogenase	730009..731019(+)						CAETHG_2753	isocitrate dehydrogenase (NAD+)							CLCOS_03870	isocitrate dehydrogenase [NADP]							CLRAG_18430	isocitrate dehydrogenase [NADP]
612	4	4	1	CLJU_c06640	O-acetylhomoserine sulfhydrylase (EC 2.5.1.49)	731182..732465(-)						CAETHG_2754	O-acetylhomoserine sulfhydrylase							CLCOS_03880	methionine gamma-lyase							CLRAG_18440	methionine gamma-lyase
613	4	4	1	CLJU_c06650	methionine synthase	733318..735717(+)						CAETHG_2755	5-methyltetrahydrofolate--homocysteine methyltransferase							CLCOS_03890	methionine synthase							CLRAG_18450	methionine synthase
614	4	8	0.5	CLJU_c06670	amino acid ABC transporter substrate-binding protein, PAAT family (TC 3.A.1.3.-)	736839..737663(+)	CLJU_c25010					CAETHG_0569	amino acid ABC transporter substrate-binding protein, PAAT family	CAETHG_2757						CLCOS_15800	cystine-binding periplasmic protein precursor	CLCOS_03910						CLRAG_18470	cystine-binding periplasmic protein precursor	CLRAG_17770
615	4	8	0.5	CLJU_c06680	amino acid ABC transporter membrane protein, PAAT family (TC 3.A.1.3.-)	737747..738343(+)	CLJU_c33140					CAETHG_1212	amino acid ABC transporter membrane protein, PAAT family	CAETHG_2758						CLCOS_24790	inner membrane amino-acid ABC transporter permease protein YecS	CLCOS_03920						CLRAG_18480	inner membrane amino-acid ABC transporter permease protein YecS	CLRAG_15160
616	4	4	1	CLJU_c06690	amino acid ABC transporter ATP-binding protein, PAAT family (TC 3.A.1.3.-)	738377..739156(+)						CAETHG_2759	polar amino acid transport system ATP-binding protein							CLCOS_03930	glutamine transport ATP-binding protein GlnQ							CLRAG_18490	glutamine transport ATP-binding protein GlnQ
617	4	4	1	CLJU_c06700	argininosuccinate synthase (EC 6.3.4.5)	739231..740436(+)						CAETHG_2761	argininosuccinate synthase							CLCOS_03940	argininosuccinate synthase							CLRAG_18500	argininosuccinate synthase
618	4	4	1	CLJU_c06710	argininosuccinate lyase	740438..741754(+)						CAETHG_2762	argininosuccinate lyase							CLCOS_03950	argininosuccinate lyase 1							CLRAG_18510	argininosuccinate lyase 1
619	4	4	1	CLJU_c06720	hypothetical protein	741815..742033(-)						CAETHG_2763	hypothetical protein							CLCOS_03960	hypothetical protein							CLRAG_18520	hypothetical protein
620	4	4	1	CLJU_c06730	putative transcriptional regulator	742144..742623(-)						CAETHG_2764	Lrp/AsnC family transcriptional regulator, regulator for asnA, asnC and gidA							CLCOS_03970	regulatory protein AsnC							CLRAG_18530	regulatory protein AsnC
621	4	4	1	CLJU_c06740	aspartate-ammonia ligase (EC 6.3.1.1)	742918..743886(+)						CAETHG_2765	asparaginyl-tRNA synthetase							CLCOS_03980	asparagine--tRNA ligase							CLRAG_18540	asparagine--tRNA ligase
622	4	4	1	CLJU_c06750	hypothetical protein	744038..744400(+)						CAETHG_2766	hypothetical protein							CLCOS_04000	hypothetical protein							CLRAG_18550	hypothetical protein
623	4	4	1	CLJU_c06760	transcriptional regulator, GntR family	745098..745796(+)						CAETHG_2767	GntR family transcriptional regulator							CLCOS_04010	mannosyl-D-glycerate transport/metabolism system repressor MngR							CLRAG_18560	mannosyl-D-glycerate transport/metabolism system repressor MngR
624	4	4	1	CLJU_c06770	putative xanthine and CO dehydrogenases maturation protein	746058..747167(+)						CAETHG_2768	xanthine dehydrogenase accessory factor							CLCOS_04020	putative xanthine dehydrogenase subunit A							CLRAG_18570	putative xanthine dehydrogenase subunit A
625	4	6	0.5	CLJU_c06780	putative penicillinase repressor	747363..747743(+)	CLJU_c38720					CAETHG_1721	BlaI family transcriptional regulator, penicillinase repressor	CAETHG_2769						CLCOS_07210	penicillinase repressor							CLRAG_18580	penicillinase repressor
626	3	3	1	CLJU_c06790	putative drug resistance antirepressor MecR1	747784..749955(+)						CAETHG_2770	bla regulator protein blaR1							*								CLRAG_18590	regulatory protein BlaR1
627	4	4	1	CLJU_c06800	hypothetical protein	750041..751474(-)						CAETHG_2771	hypothetical protein							CLCOS_04030	hypothetical protein							CLRAG_18600	hypothetical protein
628	4	4	1	CLJU_c06810	putative RNA polymerase sigma factor	751471..752034(-)						CAETHG_2772	RNA polymerase sigma-70 factor, ECF subfamily							CLCOS_04040	ECF RNA polymerase sigma factor RpoE							CLRAG_18610	ECF RNA polymerase sigma factor RpoE
629	3	3	1	CLJU_c06820	putative transcriptional regulator	752124..752516(+)						CAETHG_2773	FCD domain-containing protein							*								CLRAG_18620	pyruvate dehydrogenase complex repressor
630	3	3	1	CLJU_c06830	putative glycosyl transferase	752759..753979(-)						CAETHG_2774	Glycosyltransferase involved in cell wall bisynthesis							CLCOS_36620	glycogen synthase							*
631	4	4	1	CLJU_c06840	ribonucleoside-diphosphate reductase class II (EC 1.17.4.-)	754078..757119(-)						CAETHG_2775	ribonucleoside-diphosphate reductase class II							CLCOS_36630	vitamin B12-dependent ribonucleotide reductase							CLRAG_18680	vitamin B12-dependent ribonucleotide reductase
632	4	4	1	CLJU_c06850	hypothetical protein	757430..757936(+)						CAETHG_2776	Carbonic anhydrase or acetyltransferase, isoleucine patch superfamily							CLCOS_36640	2,3,4,5-tetrahydropyridine-2,6-dicarboxylate N-acetyltransferase							CLRAG_18690	2,3,4,5-tetrahydropyridine-2,6-dicarboxylate N-acetyltransferase
633	4	4	1	CLJU_c06860	D-glutamyl-meso-diaminopimelate peptidase	758011..759282(+)						CAETHG_2777	g-D-glutamyl-meso-diaminopimelate peptidase							CLCOS_36650	gamma-D-glutamyl-L-diamino acid endopeptidase 1							CLRAG_18700	gamma-D-glutamyl-L-diamino acid endopeptidase 1
634	4	4	1	CLJU_c06870	hypothetical protein	759291..759713(-)						CAETHG_2778	hypothetical protein							CLCOS_36660	hypothetical protein							CLRAG_18710	hypothetical protein
635	1	1	1	CLJU_c06880	hypothetical protein	759772..759894(-)						*								*								*
636	4	4	1	CLJU_c06890	putative cation-transporting ATPase	759972..762599(+)						CAETHG_2779	Ca2+-transporting ATPase							CLCOS_36670	calcium-transporting ATPase 1							CLRAG_18720	calcium-transporting ATPase 1
637	4	4	1	CLJU_c06900	putative nucleic acid-binding protein	762957..763829(-)						CAETHG_2780	hypothetical protein							CLCOS_36680	hypothetical protein							CLRAG_18730	hypothetical protein
638	4	4	1	CLJU_c06910	hypothetical protein	764261..765397(-)						CAETHG_2781	Peptidoglycan/LPS O-acetylase OafA/YrhL, contains acyltransferase and SGNH-hydrolase domains							CLCOS_36690	acyltransferase family protein							CLRAG_18750	acyltransferase family protein
639	4	4	1	CLJU_c06920	glutamine-dependent NAD(+) synthetase	765571..767484(+)						CAETHG_2782	NAD+ synthase (glutamine-hydrolysing)							CLCOS_36700	glutamine-dependent NAD(+) synthetase							CLRAG_18760	glutamine-dependent NAD(+) synthetase
640	4	4	1	CLJU_c06930	hypothetical protein	767584..768009(+)						CAETHG_2783	Membrane protein implicated in regulation of membrane protease activity							CLCOS_36710	hypothetical protein							CLRAG_18770	hypothetical protein
641	4	4	1	CLJU_c06940	SPFH domain, Band 7 family protein	768014..768952(+)						CAETHG_2784	Regulator of protease activity HflC, stomatin/prohibitin superfamily							CLCOS_36720	modulator of FtsH protease HflK							CLRAG_18780	modulator of FtsH protease HflK
642	4	4	1	CLJU_c06950	putative transcriptional regulator	769523..770209(+)						CAETHG_2785	DNA-binding response regulator, OmpR family, contains REC and winged-helix (wHTH) domain							CLCOS_36730	alkaline phosphatase synthesis transcriptional regulatory protein PhoP							CLRAG_18790	alkaline phosphatase synthesis transcriptional regulatory protein PhoP
643	4	4	1	CLJU_c06960	putative sensor histidine kinase	770235..771605(+)						CAETHG_2786	Signal transduction histidine kinase							CLCOS_36740	alkaline phosphatase synthesis sensor protein PhoR							CLRAG_18800	alkaline phosphatase synthesis sensor protein PhoR
644	4	4	1	CLJU_c06970	hypothetical protein	771628..773073(+)						CAETHG_2787	hypothetical protein							CLCOS_36750	hypothetical protein							CLRAG_18810	hypothetical protein
645	4	4	1	CLJU_c06980	DNA helicase/exodeoxyribonuclease V, subunit B (EC 3.1.11.5)	773095..776547(+)						CAETHG_2788	DNA helicase/exodeoxyribonuclease V, subunit B							CLCOS_36760	ATP-dependent helicase/deoxyribonuclease subunit B							CLRAG_18820	ATP-dependent helicase/deoxyribonuclease subunit B
646	4	8	0.5	CLJU_c06990	formate dehydrogenase alpha subunit (EC 1.2.1.2)	777256..779385(+)	CLJU_c08930					CAETHG_2988	formate dehydrogenase alpha subunit	CAETHG_2790						CLCOS_19340	formate dehydrogenase H	CLCOS_36780						CLRAG_18840	formate dehydrogenase H	CLRAG_03250
647	4	4	1	CLJU_c07000	molybdopterin molybdochelatase (EC 2.10.1.1)	779470..780669(+)						CAETHG_2791	molybdopterin molybdotransferase							CLCOS_36790	molybdopterin molybdenumtransferase							CLRAG_18850	molybdopterin molybdenumtransferase
648	4	4	1	CLJU_c07010	molybdopterin guanine dinucleotide biosynthesis accessory protein MobB	780647..781216(+)						CAETHG_2792	molybdopterin-guanine dinucleotide biosynthesis protein B							CLCOS_36800	molybdopterin-guanine dinucleotide biosynthesis adapter protein							CLRAG_18860	molybdopterin-guanine dinucleotide biosynthesis adapter protein
649	4	4	1	CLJU_c07020	putative formate dehydrogenase subunit FdhD	781536..781967(+)						CAETHG_2793	FdhD protein							CLCOS_36810	protein FdhD							CLRAG_18870	protein FdhD
650	4	4	1	CLJU_c07030	NADH dehydrogenase I subunit E	782263..782748(+)						CAETHG_2794	NADH-quinone oxidoreductase subunit E							CLCOS_36820	NADP-reducing hydrogenase subunit HndA							CLRAG_18880	NADP-reducing hydrogenase subunit HndA
651	4	9	0.143	CLJU_c07040	NADH dehydrogenase I subunit F	782741..784540(+)	CLJU_c14710					CAETHG_3570	NAD(P)-dependent iron-only hydrogenase diaphorase component flavoprotein	CAETHG_1577	CAETHG_2795					CLCOS_00120	NADP-reducing hydrogenase subunit HndC	CLCOS_36830						CLRAG_18890	NADP-reducing hydrogenase subunit HndC	CLRAG_20480
652	4	4	1	CLJU_c07050	NADH dehydrogenase-like protein	784557..785312(+)						CAETHG_2796	4Fe-4S dicluster domain-containing protein							CLCOS_36840	NADP-reducing hydrogenase subunit HndC							CLRAG_18900	NADP-reducing hydrogenase subunit HndC
653	4	4	1	CLJU_c07060	putative 4Fe-4S ferredoxin	785339..785893(+)						CAETHG_2797	electron transport protein HydN							CLCOS_36850	hydrogenase-4 component A							CLRAG_18910	hydrogenase-4 component A
654	4	8	0.5	CLJU_c07070	Fe-Fe hydrogenase 2	785936..787324(+)	CLJU_c17280					CAETHG_3841	[FeFe] hydrogenase, group A	CAETHG_2798						CLCOS_13050	iron hydrogenase 1	CLCOS_36860						CLRAG_18920	iron hydrogenase 1	CLRAG_29310
655	4	5	0.31	CLJU_c07080	putative Fe-S-cluster-containing hydrogenase components 2	787329..787895(+)						CAETHG_2799	electron transport protein HydN							CLCOS_36870	hydrogenase-4 component A							CLRAG_18930	iron-sulfur protein	CLRAG_03240
656	2	4	1	CLJU_c07090	putative transcriptional regulator	788542..789957(+)	CLJU_c22680					*								*								CLRAG_18940	limonene hydroxylase	CLRAG_02170
657	4	4	1	CLJU_c07100	putative microcompartment shellprotein	790102..790377(+)						CAETHG_2801	ethanolamine utilization protein EutN							CLCOS_36890	carbon dioxide concentrating mechanism protein CcmL							CLRAG_18950	carbon dioxide concentrating mechanism protein CcmL
658	4	8	0.25	CLJU_c07110	putative methyl-accepting chemotaxis protein	790713..791753(+)	CLJU_c29270					CAETHG_0920	Ligand-binding sensor domain-containing protein	CAETHG_2802						CLCOS_36900	putative sensory transducer protein YfmS	CLCOS_11420						CLRAG_26720	putative histidine kinase sensor domain protein	CLRAG_35280
659	4	8	0.5	CLJU_c07120	amino acid/polyamine/organocation transporter, APC superfamily (TC 2.A.3)	792130..793971(+)	CLJU_c39570					CAETHG_1802	amino acid/polyamine/organocation transporter, APC superfamily	CAETHG_2803						CLCOS_36130	Low-affinity putrescine importer PlaP	CLCOS_36910						CLRAG_26710	hypothetical protein	CLRAG_21780
660	2	2	1	CLJU_c07130	hypothetical protein	794311..794508(+)						CAETHG_2805	hypothetical protein							*								*
661	4	4	1	CLJU_c07140	putative phenylalanine biosynthesis protein	794776..795213(+)						CAETHG_2806	chorismate mutase							CLCOS_36920	hypothetical protein							CLRAG_26700	hypothetical protein
662	4	4	1	CLJU_c07150	homoserine dehydrogenase (EC 1.1.1.3)	795627..796871(+)						CAETHG_2807	homoserine dehydrogenase							CLCOS_36930	homoserine dehydrogenase							CLRAG_26690	homoserine dehydrogenase
663	4	4	1	CLJU_c07160	homoserine kinase (EC 2.7.1.39)	796923..797822(+)						CAETHG_2808	homoserine kinase							CLCOS_36940	homoserine kinase							CLRAG_26680	homoserine kinase
664	4	4	1	CLJU_c07170	hypothetical protein	797991..798488(+)						CAETHG_2809	Acetyltransferase (GNAT) domain-containing protein							CLCOS_36950	hypothetical protein							CLRAG_26670	hypothetical protein
665	4	4	1	CLJU_c07180	putative transmembrane protein	798561..799283(+)						CAETHG_2810	hypothetical protein							CLCOS_36960	hypothetical protein							CLRAG_26660	hypothetical protein
666	4	4	1	CLJU_c07190	hypothetical protein	799463..799723(+)						CAETHG_2811	protein of unknown function (DUF4321)							CLCOS_36970	hypothetical protein							CLRAG_26650	hypothetical protein
667	4	4	1	CLJU_c07200	putative Maf protein ortholog	799735..800313(+)						CAETHG_2812	septum formation protein							CLCOS_36980	Maf-like protein YhdE							CLRAG_26640	Maf-like protein YhdE
668	4	4	1	CLJU_c07210	DNA replication and repair protein RadC	800328..801020(+)						CAETHG_2813	DNA replication and repair protein RadC							CLCOS_36990	hypothetical protein							CLRAG_26630	hypothetical protein
669	4	4	1	CLJU_c07230	putative rod shape-determining protein MreC	802055..802918(+)						CAETHG_2815	rod shape-determining protein MreC							CLCOS_37010	cell shape-determining protein MreC precursor							CLRAG_26610	cell shape-determining protein MreC precursor
670	4	4	1	CLJU_c07240	putative rod shape determining protein MreD	802931..803422(+)						CAETHG_2816	rod shape-determining protein MreD							CLCOS_37020	rod shape-determining protein MreD							CLRAG_26600	rod shape-determining protein MreD
671	4	8	0.5	CLJU_c07250	putative penicillin-binding protein 2	803441..806128(+)	CLJU_c20280					CAETHG_0109	penicillin-binding protein 2	CAETHG_2817						CLCOS_02870	penicillin-binding protein H	CLCOS_37030						CLRAG_26590	penicillin-binding protein 2B	CLRAG_26010
672	4	4	1	CLJU_c07260	septum site-determining protein MinC	806378..807010(+)						CAETHG_2818	septum site-determining protein MinC							CLCOS_37040	putative septum site-determining protein MinC							CLRAG_26580	putative septum site-determining protein MinC
673	4	4	1	CLJU_c07270	putative septum site-determining protein MinD	807245..808042(+)						CAETHG_2819	septum site-determining protein MinD							CLCOS_37050	septum site-determining protein MinD							CLRAG_26570	septum site-determining protein MinD
674	4	4	1	CLJU_c07280	putative septum formation topological specificity factor	808058..808324(+)						CAETHG_2820	cell division topological specificity factor							CLCOS_37060	cell division topological specificity factor							CLRAG_26560	cell division topological specificity factor
675	4	4	1	CLJU_c07290	putative rod shape-determining protein RodA	808402..809523(+)						CAETHG_2821	rod shape determining protein RodA							CLCOS_37070	Rod shape-determining protein RodA							CLRAG_26550	Rod shape-determining protein RodA
676	4	4	1	CLJU_c07300	methylglyoxal synthase	809537..809908(+)						CAETHG_2822	methylglyoxal synthase							CLCOS_37080	methylglyoxal synthase							CLRAG_26540	methylglyoxal synthase
677	4	4	1	CLJU_c07310	putative endopeptidase	810344..810706(+)						CAETHG_2823	hypothetical protein							CLCOS_37090	hypothetical protein							CLRAG_26530	hypothetical protein
678	4	4	1	CLJU_c07320	putative stage IV sporulation protein FB	810725..811576(+)						CAETHG_2824	stage IV sporulation protein FB							CLCOS_37100	stage IV sporulation protein FB							CLRAG_26520	stage IV sporulation protein FB
679	4	4	1	CLJU_c07330	putative Fe-S oxidoreductase	811700..813553(+)						CAETHG_2825	radical SAM family uncharacterized protein							CLCOS_37110	radical SAM superfamily protein							CLRAG_26510	radical SAM superfamily protein
680	4	4	1	CLJU_c07340	hypothetical protein	813609..814238(+)						CAETHG_2826	radical SAM-linked protein							CLCOS_37120	hypothetical protein							CLRAG_26500	hypothetical protein
681	4	4	1	CLJU_c07350	putative ribonuclease E	814263..815702(+)						CAETHG_2827	ribonuclease G							CLCOS_37130	ribonuclease G							CLRAG_26490	ribonuclease G
682	4	4	1	CLJU_c07360	putative 50S ribosomal protein L21	815835..816149(+)						CAETHG_2828	LSU ribosomal protein L21P							CLCOS_37140	50S ribosomal protein L21							CLRAG_26480	50S ribosomal protein L21
683	4	4	1	CLJU_c07370	hypothetical protein	816152..816478(+)						CAETHG_2829	hypothetical protein							CLCOS_37150	hypothetical protein							CLRAG_26470	hypothetical protein
684	4	4	1	CLJU_c07380	LSU ribosomal protein L27P	816483..816785(+)						CAETHG_2830	LSU ribosomal protein L27P							CLCOS_37160	50S ribosomal protein L27							CLRAG_26460	50S ribosomal protein L27
685	4	4	1	CLJU_c07390	putative obgE, GTPase	816956..818230(+)						CAETHG_2831	GTP-binding protein							CLCOS_37170	GTPase ObgE							CLRAG_26450	GTPase ObgE
686	4	4	1	CLJU_c07400	nicotinate-nucleotide adenylyltransferase (EC 2.7.7.18)	818257..818868(+)						CAETHG_2832	nicotinate-nucleotide adenylyltransferase							CLCOS_37180	nicotinate-nucleotide adenylyltransferase							CLRAG_26440	nicotinate-nucleotide adenylyltransferase
687	4	4	1	CLJU_c07410	putative hydrolase	818898..819473(+)						CAETHG_2833	putative HD superfamily hydrolase of NAD metabolism							CLCOS_37190	putative nicotinate-nucleotide adenylyltransferase							CLRAG_26430	putative nicotinate-nucleotide adenylyltransferase
688	4	4	1	CLJU_c07420	hypothetical protein	819551..819931(+)						CAETHG_2834	2-iminobutanoate/2-iminopropanoate deaminase							CLCOS_37200	2-iminobutanoate/2-iminopropanoate deaminase							CLRAG_26420	2-iminobutanoate/2-iminopropanoate deaminase
689	4	4	1	CLJU_c07430	ribosomal large subunit pseudouridine synthase D	820256..821155(+)						CAETHG_2835	23S rRNA pseudouridine1911/1915/1917 synthase							CLCOS_37210	ribosomal large subunit pseudouridine synthase D							CLRAG_32260	ribosomal large subunit pseudouridine synthase D
690	4	4	1	CLJU_c07440	D-alanyl-D-alanine carboxypeptidase	821195..822421(-)						CAETHG_2836	D-alanyl-D-alanine carboxypeptidase							CLCOS_37220	D-alanyl-D-alanine carboxypeptidase DacB precursor							CLRAG_32250	D-alanyl-D-alanine carboxypeptidase DacB precursor
691	4	4	1	CLJU_c07450	putative DNA-binding competence protein	822729..823346(+)						CAETHG_2837	competence protein ComEA							CLCOS_37230	ComE operon protein 1							CLRAG_32240	ComE operon protein 1
692	4	6	0.334	CLJU_c07460	selenophosphate synthase (EC 2.7.9.3)	823520..824455(+)	CLJU_c27720					CAETHG_2838	selenophosphate synthase							CLCOS_37240	selenide, water dikinase	CLCOS_02010						CLRAG_32230	selenide, water dikinase
693	4	6	0.334	CLJU_c07470	L-seryl-tRNA(Sec) selenium transferase (EC 2.9.1.1)	824482..825864(+)	CLJU_c27710					CAETHG_2839	L-seryl-tRNA(Sec) selenium transferase							CLCOS_37250	L-seryl-tRNA(Sec) selenium transferase	CLCOS_02020						CLRAG_32220	L-seryl-tRNA(Sec) selenium transferase
694	4	6	0.334	CLJU_c07480	selenocysteine-specific translation elongation factor SelB	825924..827831(+)	CLJU_c27700					CAETHG_2840	selenocysteine-specific elongation factor							CLCOS_37260	selenocysteine-specific elongation factor	CLCOS_02030						CLRAG_32210	selenocysteine-specific elongation factor
695	2	2	1	CLJU_c07490	hypothetical protein	828836..829129(+)						CAETHG_2842	hypothetical protein							*								*
696	4	7	0.241	CLJU_c07500	methionine synthase	829194..829997(+)	CLJU_c07550					CAETHG_2848	5-methyltetrahydrofolate--homocysteine methyltransferase	CAETHG_2843						CLCOS_37340	5-methyltetrahydrofolate:corrinoid/iron-sulfur protein co-methyltransferase	CLCOS_37280						CLRAG_34280	5-methyltetrahydrofolate:corrinoid/iron-sulfur protein co-methyltransferase
697	3	6	1	CLJU_c07510	putative cobalamin B12-binding methyltransferase	830051..830683(+)	CLJU_c07560					CAETHG_2849	Methanogenic corrinoid protein MtbC1	CAETHG_2844						CLCOS_37350	methionine synthase	CLCOS_37300						*
698	4	7	1	CLJU_c07520	putative corrinoid protein methyltransferase	830718..831695(+)	CLJU_c07570					CAETHG_2850	Uroporphyrinogen decarboxylase (URO-D)	CAETHG_2845						CLCOS_37360	methylcobalamin:coenzyme M methyltransferase	CLCOS_37310						CLRAG_32350	methylcobalamin:coenzyme M methyltransferase
699	4	4	1	CLJU_c07530	putative metal-binding protein	832063..833886(+)						CAETHG_2846	Uncharacterized 2Fe-2 and 4Fe-4S clusters-containing protein, contains DUF4445 domain							CLCOS_37320	Na(+)-translocating NADH-quinone reductase subunit F							CLRAG_32340	Na(+)-translocating NADH-quinone reductase subunit F
700	4	4	1	CLJU_c07540	putative transcriptional regulator	834221..835786(-)						CAETHG_2847	PucR C-terminal helix-turn-helix domain-containing protein							CLCOS_37330	carbohydrate diacid transcriptional activator CdaR							CLRAG_32330	carbohydrate diacid transcriptional activator CdaR
701	3	3	1	CLJU_c07580	transcriptional regulator, TetR family	839130..839672(-)						CAETHG_2851	transcriptional regulator, TetR family							*								CLRAG_32480	hypothetical protein
702	4	4	1	CLJU_c07610	hypothetical protein	844394..844807(+)						CAETHG_2854	putative redox protein							CLCOS_37380	hypothetical protein							CLRAG_25180	hypothetical protein
703	4	4	1	CLJU_c07620	putative transporter protein	845004..845870(+)						CAETHG_2855	Uncharacterized membrane-anchored protein YitT, contains DUF161 and DUF2179 domains							CLCOS_37390	hypothetical protein							CLRAG_25190	hypothetical protein
704	2	2	1	CLJU_c07650	hypothetical protein	846719..846934(+)						CAETHG_2858	hypothetical protein							*								*
705	3	3	1	CLJU_c07660	hypothetical protein	846918..847151(+)						CAETHG_2859	hypothetical protein							CLCOS_37410	hypothetical protein							*
706	3	3	1	CLJU_c07670	hypothetical protein	847234..847938(+)						CAETHG_2860	hypothetical protein							CLCOS_37420	hypothetical protein							*
707	4	4	1	CLJU_c07690	putative ABC transporter permease	848885..851431(+)						CAETHG_2862	putative ABC transport system permease protein							CLCOS_30620	ABC transporter permease YtrF precursor							CLRAG_25220	ABC transporter permease YtrF precursor
708	4	4	1	CLJU_c07700	putative transcriptional regulator	851825..852523(+)						CAETHG_2863	DNA-binding response regulator, OmpR family, contains REC and winged-helix (wHTH) domain							CLCOS_30640	sensory transduction protein regX3							CLRAG_25240	sensory transduction protein regX3
709	4	4	1	CLJU_c07710	putative two component sensor kinase	852527..853774(+)						CAETHG_2864	hypothetical protein							CLCOS_30650	alkaline phosphatase synthesis sensor protein PhoR							CLRAG_25250	alkaline phosphatase synthesis sensor protein PhoR
710	4	4	1	CLJU_c07720	putative transcriptional regulator	853848..854540(-)						CAETHG_2865	cAMP-binding domain of CRP or a regulatory subunit of cAMP-dependent protein kinases							CLCOS_30660	cAMP-activated global transcriptional regulator CRP							CLRAG_25260	cAMP-activated global transcriptional regulator CRP
711	4	4	1	CLJU_c07730	putative hydroxylamine reductase	854648..856213(+)						CAETHG_2866	hydroxylamine reductase							CLCOS_30670	hydroxylamine reductase							CLRAG_25270	hydroxylamine reductase
712	1	1	1	CLJU_c07740	hypothetical protein	856586..856714(-)						*								*								*
713	3	3	1	CLJU_c07770	hypothetical protein	858720..859454(+)						CAETHG_2869	ABC-2 type transport system permease protein							CLCOS_30700	ABC-2 family transporter protein							*
714	3	3	1	CLJU_c07790	putative permease	860226..862844(+)						CAETHG_2871	putative ABC transport system permease protein							CLCOS_30720	ABC transporter permease YtrF precursor							*
715	3	3	1	CLJU_c07800	putative signal transduction histidine kinase	862892..863803(+)						CAETHG_2872	Signal transduction histidine kinase							CLCOS_30730	alkaline phosphatase synthesis sensor protein PhoR							*
716	4	4	1	CLJU_c07820	putative two-component response regulator	865433..866143(+)						CAETHG_2875	DNA-binding response regulator, OmpR family, contains REC and winged-helix (wHTH) domain							CLCOS_30750	alkaline phosphatase synthesis transcriptional regulatory protein SphR							CLRAG_25280	alkaline phosphatase synthesis transcriptional regulatory protein SphR
717	4	4	1	CLJU_c07830	hypothetical protein	866160..866459(+)						CAETHG_2876	Ribosomal protein L7/L12 C-terminal domain-containing protein							CLCOS_30770	50S ribosomal protein L7/L12							CLRAG_25300	50S ribosomal protein L7/L12
718	4	4	1	CLJU_c07840	putative two-component sensor histidine kinase	866687..868135(+)						CAETHG_2877	Signal transduction histidine kinase							CLCOS_30800	sensor histidine kinase YycG							CLRAG_25320	sensor histidine kinase YycG
719	4	4	1	CLJU_c07850	hypothetical protein	868162..869268(+)						CAETHG_2878	protein of unknown function DUF4412							CLCOS_30810	hypothetical protein							CLRAG_25330	hypothetical protein
720	4	4	1	CLJU_c07860	hypothetical protein	869333..870091(-)						CAETHG_2879	hypothetical protein							CLCOS_30820	sulfite exporter TauE/SafE							CLRAG_25340	sulfite exporter TauE/SafE
721	4	4	1	CLJU_c07870	putative cation-transporting ATPase	870270..872858(+)						CAETHG_2880	ATPase, P-type (transporting), HAD superfamily, subfamily IC							CLCOS_30830	calcium-transporting ATPase 1							CLRAG_25350	calcium-transporting ATPase 1
722	4	4	1	CLJU_c07880	hypothetical protein	872950..874728(+)						CAETHG_2881	competence protein ComEC							CLCOS_30840	ComEC family competence protein							CLRAG_25360	ComEC family competence protein
723	4	4	1	CLJU_c07890	DNA polymerase III, delta subunit (EC 2.7.7.7)	874806..875771(+)						CAETHG_2882	DNA polymerase III, delta subunit							CLCOS_30850	DNA polymerase III subunit delta							CLRAG_25370	DNA polymerase III subunit delta
724	4	4	1	CLJU_c07900	SSU ribosomal protein S20P	875801..876067(-)						CAETHG_2883	small subunit ribosomal protein S20							CLCOS_30860	30S ribosomal protein S20							CLRAG_25380	30S ribosomal protein S20
725	4	4	1	CLJU_c07910	germination protease	876328..877302(+)						CAETHG_2884	spore protease							CLCOS_30870	germination protease precursor							CLRAG_25390	germination protease precursor
726	4	4	1	CLJU_c07920	putative stage II sporulation protein P	877451..878479(+)						CAETHG_2885	stage II sporulation protein P							CLCOS_30880	stage II sporulation protein P (SpoIIP)							CLRAG_25400	stage II sporulation protein P (SpoIIP)
727	4	4	1	CLJU_c07930	hypothetical protein	878578..878901(+)						CAETHG_2886	hypothetical protein							CLCOS_30890	hypothetical protein							CLRAG_25410	hypothetical protein
728	4	4	1	CLJU_c07940	putative GTP-binding protein LepA	879023..880831(+)						CAETHG_2887	GTP-binding protein LepA							CLCOS_30900	elongation factor 4							CLRAG_25420	elongation factor 4
729	4	4	1	CLJU_c07950	oxygen-independent coproporphyrinogen III oxidase	880880..882028(+)						CAETHG_2888	oxygen-independent coproporphyrinogen-3 oxidase							CLCOS_30910	oxygen-independent coproporphyrinogen-III oxidase-like protein YqeR							CLRAG_25430	oxygen-independent coproporphyrinogen-III oxidase-like protein YqeR
730	4	4	1	CLJU_c07960	heat-inducible transcription repressor HrcA	882218..883258(+)						CAETHG_2889	heat-inducible transcription repressor HrcA							CLCOS_30920	heat-inducible transcription repressor HrcA							CLRAG_25440	heat-inducible transcription repressor HrcA
731	4	4	1	CLJU_c07970	putative heat shock protein	883309..883968(+)						CAETHG_2890	molecular chaperone GrpE							CLCOS_30930	protein GrpE							CLRAG_25450	protein GrpE
732	4	4	1	CLJU_c07980	putative molecular chaperone DnaK	884053..885930(+)						CAETHG_2891	molecular chaperone DnaK							CLCOS_30940	chaperone protein DnaK							CLRAG_25460	chaperone protein DnaK
733	4	4	1	CLJU_c07990	putative chaperone protein	886212..887360(+)						CAETHG_2892	molecular chaperone DnaJ							CLCOS_30950	chaperone protein DnaJ							CLRAG_25470	chaperone protein DnaJ
734	4	4	1	CLJU_c08000	ribosomal protein L11 methyltransferase	887916..888857(+)						CAETHG_2893	ribosomal protein L11 methyltransferase							CLCOS_30960	ribosomal protein L11 methyltransferase							CLRAG_08360	ribosomal protein L11 methyltransferase
735	4	4	1	CLJU_c08010	hypothetical protein	888868..889623(+)						CAETHG_2894	16S rRNA (uracil1498-N3)-methyltransferase							CLCOS_30970	ribosomal RNA small subunit methyltransferase E							CLRAG_08350	ribosomal RNA small subunit methyltransferase E
736	4	4	1	CLJU_c08020	putative oxidoreductase	889624..891015(+)						CAETHG_2896	threonylcarbamoyladenosine tRNA methylthiotransferase MtaB							CLCOS_30980	threonylcarbamoyladenosine tRNA methylthiotransferase MtaB							CLRAG_08340	threonylcarbamoyladenosine tRNA methylthiotransferase MtaB
737	4	4	1	CLJU_c08030	putative HIT family protein	891075..891419(+)						CAETHG_2897	histidine triad (HIT) family protein							CLCOS_30990	HIT-like protein							CLRAG_08330	HIT-like protein
738	4	4	1	CLJU_c08040	putative 30S ribosomal protein S21	891560..891736(+)						CAETHG_2898	SSU ribosomal protein S21P							CLCOS_31000	30S ribosomal protein S21							CLRAG_08320	30S ribosomal protein S21
739	4	4	1	CLJU_c08050	hypothetical protein	891766..892209(+)						CAETHG_2899	hypothetical protein							CLCOS_31010	glutamyl-tRNA(Gln) amidotransferase subunit E							CLRAG_08310	glutamyl-tRNA(Gln) amidotransferase subunit E
740	4	4	1	CLJU_c08060	hypothetical protein	892441..892725(+)						CAETHG_2900	sporulation protein YqfC							CLCOS_31020	YabP family protein							CLRAG_08300	YabP family protein
741	4	4	1	CLJU_c08070	putative membrane-associated phosphohydrolase	893931..896036(+)						CAETHG_2902	hypothetical protein							CLCOS_31040	ribonuclease Y							CLRAG_08280	ribonuclease Y
742	4	4	1	CLJU_c08080	hypothetical protein	896073..896567(+)						CAETHG_2903	probable rRNA maturation factor							CLCOS_31050	endoribonuclease YbeY							CLRAG_08270	endoribonuclease YbeY
743	4	4	1	CLJU_c08090	diacylglycerol kinase	896609..897307(+)						CAETHG_2904	diacylglycerol kinase (ATP)							CLCOS_31060	undecaprenol kinase							CLRAG_08260	undecaprenol kinase
744	4	4	1	CLJU_c08100	putative ras-like GTP-binding protein	897505..898386(+)						CAETHG_2905	GTP-binding protein Era							CLCOS_31070	GTPase Era							CLRAG_08250	GTPase Era
745	4	4	1	CLJU_c08110	DNA replication and repair protein RecO	898434..899207(+)						CAETHG_2906	DNA replication and repair protein RecO							CLCOS_31080	DNA repair protein RecO							CLRAG_08240	DNA repair protein RecO
746	4	4	1	CLJU_c08120	hypothetical protein	899223..899828(+)						CAETHG_2907	protein of unknown function (DUF4342)							CLCOS_31090	elongation factor Ts, mitochondrial							CLRAG_08230	elongation factor Ts, mitochondrial
747	4	4	1	CLJU_c08130	putative transcriptional regulator	900037..900681(+)						CAETHG_2908	CBS domain-containing protein							CLCOS_31100	transcriptional repressor CcpN							CLRAG_08220	transcriptional repressor CcpN
748	4	4	1	CLJU_c08140	pyruvate phosphate dikinase (EC 2.7.9.1)	900749..903388(+)						CAETHG_2909	pyruvate phosphate dikinase							CLCOS_31110	pyruvate, phosphate dikinase							CLRAG_08210	pyruvate, phosphate dikinase
749	3	3	1	CLJU_c08150	transcriptional regulator, TetR family	903526..904089(-)						CAETHG_2910	transcriptional regulator, TetR family							CLCOS_31120	tetracycline repressor protein class B from transposon Tn10							*
750	4	7	0.37	CLJU_c08160	putative permease	904399..905589(+)	CLJU_c32230					CAETHG_1151	Predicted arabinose efflux permease, MFS family	CAETHG_2911						CLCOS_31130	tetracycline resistance protein, class B	CLCOS_24130						CLRAG_03050	tetracycline resistance protein, class B
751	3	3	1	CLJU_c08170	isochorismatase	905680..906276(+)						CAETHG_2912	Nicotinamidase-related amidase							CLCOS_31140	isochorismatase family protein YecD							*
752	3	3	1	CLJU_c08180	hypothetical protein	906534..906866(+)						CAETHG_2913	2-enoate reductase							CLCOS_31150	2-enoate reductase FldZ							*
753	4	4	1	CLJU_c08190	hypothetical protein	907059..907301(-)						CAETHG_2914	hypothetical protein							CLCOS_31160	hypothetical protein							CLRAG_18740	hypothetical protein
754	4	4	1	CLJU_c08200	putative spore coat protein	907790..908827(-)						CAETHG_2915	spore coat protein, CotS family							CLCOS_31170	spore coat protein I							CLRAG_08190	spore coat protein I
755	4	4	1	CLJU_c08210	DNA primase (EC 2.7.7.-)	909230..911002(+)						CAETHG_2916	DNA primase							CLCOS_42640	DNA primase							CLRAG_08180	DNA primase
756	4	4	1	CLJU_c08220	RNA polymerase, sigma 70 subunit, RpoD	911023..912087(+)						CAETHG_2917	RNA polymerase, sigma 70 subunit, RpoD							CLCOS_42630	RNA polymerase sigma factor SigA							CLRAG_08170	RNA polymerase sigma factor SigA
757	4	4	1	CLJU_c08230	hypothetical protein	912199..913089(+)						CAETHG_2918	PH domain-containing protein							CLCOS_42620	hypothetical protein							CLRAG_08160	hypothetical protein
758	4	4	1	CLJU_c08240	hypothetical protein	913114..913803(+)						CAETHG_2919	tRNA (adenine22-N1)-methyltransferase							CLCOS_42610	tRNA (adenine(22)-N(1))-methyltransferase							CLRAG_08150	tRNA (adenine(22)-N(1))-methyltransferase
759	4	4	1	CLJU_c08250	putative NGG1p interacting factor 3	913794..914609(+)						CAETHG_2920	dinuclear metal center protein, YbgI/SA1388 family							CLCOS_42600	putative GTP cyclohydrolase 1 type 2							CLRAG_08140	putative GTP cyclohydrolase 1 type 2
760	4	4	1	CLJU_c08260	hypothetical protein	914731..915444(+)						CAETHG_2921	hypothetical protein							CLCOS_42590	putative zinc ribbon domain protein							CLRAG_08130	putative zinc ribbon domain protein
761	4	4	1	CLJU_c08270	cysteine synthase	916018..917505(-)						CAETHG_2922	Cysteine synthase							CLCOS_42580	cysteine synthase							CLRAG_08120	cysteine synthase
762	4	4	1	CLJU_c08280	hypothetical protein	917721..918482(+)						CAETHG_2923	hypothetical protein							CLCOS_42570	hypothetical protein							CLRAG_08100	hypothetical protein
763	3	3	1	CLJU_c08290	hypothetical protein	918537..918872(-)						CAETHG_2924	hypothetical protein							CLCOS_42560	hypothetical protein							*
764	3	3	1	CLJU_c08300	hypothetical protein	919087..919374(+)						CAETHG_2925	PD-(D/E)XK nuclease superfamily							CLCOS_42550	hypothetical protein							*
765	4	5	0.31	CLJU_c08310	hypothetical protein	919367..919570(+)						CAETHG_2926	Protein of unknown function (DUF1653)	CAETHG_1644						CLCOS_42540	hypothetical protein							CLRAG_08090	hypothetical protein
766	3	3	1	CLJU_c08320	transcriptional regulator-like protein	920057..920254(+)						CAETHG_2927	transcriptional regulator-like protein							CLCOS_42530	hypothetical protein							*
767	4	4	1	CLJU_c08330	D-serine/D-alanine/glycine:proton symporter, AAT family (TC 2.A.3.1.7)	920429..921811(+)						CAETHG_2928	D-serine/D-alanine/glycine:proton symporter, AAT family							CLCOS_42520	D-serine/D-alanine/glycine transporter							CLRAG_08080	D-serine/D-alanine/glycine transporter
768	3	3	1	CLJU_c08340	hypothetical protein	922070..922234(-)						CAETHG_2929	hypothetical protein							CLCOS_42510	hypothetical protein							*
769	3	3	1	CLJU_c08350	hypothetical protein	922209..922388(-)						CAETHG_2930	hypothetical protein							CLCOS_42500	hypothetical protein							*
770	2	2	1	CLJU_c08360	hypothetical protein	922433..922639(-)						*								CLCOS_42490	bacterial transcription activator, effector binding domain							*
771	3	3	1	CLJU_c08370	hypothetical protein	922881..923240(+)						CAETHG_2931	hypothetical protein							CLCOS_42480	hypothetical protein							*
772	4	4	1	CLJU_c08380	alpha-acetolactate decarboxylase	923401..924120(+)						CAETHG_2932	acetolactate decarboxylase							CLCOS_42470	alpha-acetolactate decarboxylase							CLRAG_08070	alpha-acetolactate decarboxylase
773	4	4	1	CLJU_c08390	putative ATPase	924164..926071(-)						CAETHG_2933	ATP-binding cassette, subfamily F, uup							CLCOS_42460	putative ABC transporter ATP-binding protein YjjK							CLRAG_08060	putative ABC transporter ATP-binding protein YjjK
774	4	7	0.37	CLJU_c08400	putative SGNH hydrolase	926175..926948(-)	CLJU_c38700					CAETHG_1718	Lysophospholipase L1	CAETHG_2934						CLCOS_42450	multifunctional acyl-CoA thioesterase I and protease I and lysophospholipase L1	CLCOS_07190						CLRAG_08050	multifunctional acyl-CoA thioesterase I and protease I and lysophospholipase L1
775	4	4	1	CLJU_c08410	Prolipoprotein diacylglyceryl transferase	927309..928079(+)						CAETHG_2935	phosphatidylglycerol:prolipoprotein diacylglycerol transferase							CLCOS_42440	prolipoprotein diacylglyceryl transferase							CLRAG_08040	prolipoprotein diacylglyceryl transferase
776	1	1	1	CLJU_c08420	hypothetical protein	928648..929106(+)						*								*								*
777	4	4	1	CLJU_c08430	putative serine protease	929430..930668(-)						CAETHG_2936	serine protease Do							CLCOS_42430	serine protease Do-like HtrB							CLRAG_08030	serine protease Do-like HtrB
778	4	4	1	CLJU_c08440	putative transcriptional regulator	930855..931295(+)						CAETHG_2937	DNA-binding transcriptional regulator, MarR family							CLCOS_42420	putative HTH-type transcriptional regulator/GBAA_1941/BAS1801							CLRAG_08020	putative HTH-type transcriptional regulator YusO
779	4	4	1	CLJU_c08450	putative Na+ driven multidrug efflux pump	931346..932734(+)						CAETHG_2938	putative efflux protein, MATE family							CLCOS_42410	multidrug export protein MepA							CLRAG_08010	multidrug export protein MepA
780	4	4	1	CLJU_c08460	putative methyltransferase	932790..934463(+)						CAETHG_2939	N-6 DNA Methylase							CLCOS_42400	type IIS restriction enzyme Eco57I							CLRAG_08000	type IIS restriction enzyme Eco57I
781	4	4	1	CLJU_c08470	hypothetical protein	934742..934951(+)						CAETHG_2940	hypothetical protein							CLCOS_42390	hypothetical protein							CLRAG_07990	hypothetical protein
782	4	8	0.5	CLJU_c08480	putative permease	935188..936624(+)	CLJU_c23950					CAETHG_0461	putative MFS transporter, AGZA family, xanthine/uracil permease	CAETHG_2941						CLCOS_28810	adenine permease AdeP	CLCOS_42380						CLRAG_07980	guanine/hypoxanthine permease PbuG	CLRAG_17210
783	3	3	1	CLJU_c08490	putative spore germination protein	936864..938396(+)						CAETHG_2942	spore germination protein KA							CLCOS_42370	spore germination protein B1							*
784	3	3	1	CLJU_c08500	putative spore germination protein	938393..939553(+)						CAETHG_2943	spore germination protein KC							CLCOS_42360	spore germination protein B3 precursor							*
785	3	3	1	CLJU_c08510	spore germination protein	939779..940897(+)						CAETHG_2945	spore germination protein KB							CLCOS_42340	spore germination protein YndE							*
786	4	4	1	CLJU_c08520	putative hydrolase	940998..941189(-)						CAETHG_2946	hydrolase							CLCOS_42330	hypothetical protein							CLRAG_07970	hypothetical protein
787	4	4	1	CLJU_c08530	putative lysophospholipase (TesA-like)	941335..941967(-)						CAETHG_2947	Lysophospholipase L1							CLCOS_42320	arylesterase precursor							CLRAG_07960	arylesterase precursor
788	4	4	1	CLJU_c08540	5-(carboxyamino)imidazole ribonucleotide mutase	942375..942854(+)						CAETHG_2948	5-(carboxyamino)imidazole ribonucleotide mutase							CLCOS_19700	N5-carboxyaminoimidazole ribonucleotide mutase							CLRAG_07950	N5-carboxyaminoimidazole ribonucleotide mutase
789	4	4	1	CLJU_c08550	phosphoribosylaminoimidazole-succinocarboxamide synthase (EC 6.3.2.6)	942856..943563(+)						CAETHG_2949	phosphoribosylaminoimidazole-succinocarboxamide synthase							CLCOS_19690	phosphoribosylaminoimidazole-succinocarboxamide synthase							CLRAG_07940	phosphoribosylaminoimidazole-succinocarboxamide synthase
790	4	4	1	CLJU_c08560	amidophosphoribosyltransferase (EC 2.4.2.14)	943604..945049(+)						CAETHG_2950	amidophosphoribosyltransferase							CLCOS_19680	amidophosphoribosyltransferase precursor							CLRAG_07930	amidophosphoribosyltransferase precursor
791	4	4	1	CLJU_c08570	phosphoribosylformylglycinamidine cyclo-ligase (EC 6.3.3.1)	945063..946058(+)						CAETHG_2951	phosphoribosylformylglycinamidine cyclo-ligase							CLCOS_19670	phosphoribosylformylglycinamidine cyclo-ligase							CLRAG_07920	phosphoribosylformylglycinamidine cyclo-ligase
792	4	4	1	CLJU_c08580	formyltetrahydrofolate-dependent phosphoribosylglycinamide formyltransferase (EC 2.1.2.2)	946046..946660(+)						CAETHG_2952	formyltetrahydrofolate-dependent phosphoribosylglycinamide formyltransferase							CLCOS_19660	phosphoribosylglycinamide formyltransferase							CLRAG_07910	phosphoribosylglycinamide formyltransferase
793	4	4	1	CLJU_c08590	bifunctional purine biosynthesis protein PurH	946681..948180(+)						CAETHG_2953	phosphoribosylaminoimidazolecarboxamide formyltransferase / IMP cyclohydrolase							CLCOS_19650	bifunctional purine biosynthesis protein PurH							CLRAG_07900	bifunctional purine biosynthesis protein PurH
794	4	4	1	CLJU_c08600	phosphoribosylamine--glycine ligase (EC 6.3.4.13)	948266..949507(+)						CAETHG_2954	phosphoribosylamine--glycine ligase							CLCOS_19640	phosphoribosylamine--glycine ligase							CLRAG_07890	phosphoribosylamine--glycine ligase
795	4	4	1	CLJU_c08610	putative exopolysaccharide biosynthesis protein	949664..950680(+)						CAETHG_2955	Exopolysaccharide biosynthesis protein							CLCOS_19630	hypothetical protein							CLRAG_07880	hypothetical protein
796	4	4	1	CLJU_c08620	hypothetical protein	950696..951748(+)						CAETHG_2956	hypothetical protein							CLCOS_19620	hypothetical protein							CLRAG_07870	hypothetical protein
797	4	4	1	CLJU_c08630	putative Zn-dependent hydrolase, glyoxylase II family	951801..952694(-)						CAETHG_2957	Glyoxylase, beta-lactamase superfamily II							CLCOS_19610	hydroxyacylglutathione hydrolase							CLRAG_07860	hydroxyacylglutathione hydrolase
798	4	4	1	CLJU_c08640	hypothetical protein	952876..953199(+)						CAETHG_2958	hypothetical protein							CLCOS_19600	hypothetical protein							CLRAG_07850	hypothetical protein
799	4	4	1	CLJU_c08650	5-methyltetrahydrofolate--homocysteine methyltransferase	953249..953884(-)						CAETHG_2959	Vitamin B12 dependent methionine synthase activation region							CLCOS_19590	vitamin B12 dependent methionine synthase, activation domain							CLRAG_07840	vitamin B12 dependent methionine synthase, activation domain
800	4	4	1	CLJU_c08660	putative cell wall-binding protein	953908..956121(-)						CAETHG_2960	Putative cell wall-binding protein							CLCOS_19580	N-acetylmuramoyl-L-alanine amidase LytC precursor							CLRAG_07830	N-acetylmuramoyl-L-alanine amidase LytC precursor
801	4	4	1	CLJU_c08670	putative reductase flavoprotein subunit	956350..957810(-)						CAETHG_2961	fumarate reductase flavoprotein subunit							CLCOS_19570	fumarate reductase flavoprotein subunit precursor							CLRAG_07820	fumarate reductase flavoprotein subunit precursor
802	4	4	1	CLJU_c08680	hypothetical protein	957862..958551(-)						CAETHG_2962	NADH-quinone oxidoreductase subunit F							CLCOS_19560	NADP-reducing hydrogenase subunit HndC							CLRAG_07810	NADP-reducing hydrogenase subunit HndC
803	4	4	1	CLJU_c08690	putative oxidoreductase	958568..960682(-)						CAETHG_2963	NADPH-dependent glutamate synthase beta chain							CLCOS_19550	NADPH-Fe(3+) oxidoreductase subunit beta							CLRAG_07800	NADPH-Fe(3+) oxidoreductase subunit beta
804	4	4	1	CLJU_c08700	putative transcriptional regulator	960870..961709(+)						CAETHG_2964	DNA-binding transcriptional regulator, MerR family							CLCOS_19540	multidrug-efflux transporter 1 regulator							CLRAG_07790	multidrug-efflux transporter 1 regulator
805	4	7	0.37	CLJU_c08710	putative cyclase	961951..962697(+)	CLJU_c24260					CAETHG_0484	Kynurenine formamidase	CAETHG_2965						CLCOS_14830	kynurenine formamidase							CLRAG_07780	kynurenine formamidase	CLRAG_24930
806	4	7	0.37	CLJU_c08720	ketopantoate reductase (EC 1.1.1.169)	962741..963667(+)	CLJU_c20360					CAETHG_0118	ketopantoate reductase	CAETHG_2966						CLCOS_02950	2-dehydropantoate 2-reductase							CLRAG_07770	2-dehydropantoate 2-reductase	CLRAG_25930
807	4	7	0.37	CLJU_c08730	amino acid/polyamine/organocation transporter, APC superfamily (TC 2.A.3)	963719..965131(+)	CLJU_c24250					CAETHG_0483	Amino acid transporter	CAETHG_2967						CLCOS_14820	putative amino acid permease YhdG							CLRAG_07760	putative amino acid permease YhdG	CLRAG_24920
808	3	3	1	CLJU_c08740	branched-chain amino acid aminotransferase	965131..966228(+)						CAETHG_2968	branched-chain amino acid aminotransferase							*								CLRAG_07750	branched-chain-amino-acid aminotransferase 2
809	4	4	1	CLJU_c08750	tRNA (uracil-5-) -methyltransferase, SAM-dependent	966309..967661(-)						CAETHG_2969	23S rRNA (uracil-5-)-methyltransferase RumA							CLCOS_19530	23S rRNA (uracil-C(5))-methyltransferase RlmCD							CLRAG_07740	23S rRNA (uracil-C(5))-methyltransferase RlmCD
810	4	4	1	CLJU_c08760	hypothetical protein	967665..968234(-)						CAETHG_2970	hypothetical protein							CLCOS_19520	hypothetical protein							CLRAG_07730	hypothetical protein
811	4	8	0.25	CLJU_c08770	putative alkaline phosphatase superfamily enzyme	968414..970264(+)	CLJU_c25080					CAETHG_0576	Phosphoglycerol transferase MdoB	CAETHG_2971						CLCOS_19510	lipoteichoic acid synthase 2	CLCOS_15870						CLRAG_07720	lipoteichoic acid synthase 2	CLRAG_17690
812	4	4	1	CLJU_c08780	putative Mg-dependent DNase TatD	970488..971222(+)						CAETHG_2972	TatD DNase family protein							CLCOS_19500	putative deoxyribonuclease YcfH							CLRAG_07710	putative deoxyribonuclease YcfH
813	3	3	1	CLJU_c08790	putative nitrate/sulfonate/bicarbonate ABC transporter permease	971240..971992(+)						*								CLCOS_19490	putative aliphatic sulfonates transport permease protein SsuC							CLRAG_07700	putative aliphatic sulfonates transport permease protein SsuC
814	4	4	1	CLJU_c08800	putative nitrate/sulfonate/bicarbonate ABC transporter periplasmic protein	972004..973008(+)						CAETHG_2975	ABC-type nitrate/sulfonate/bicarbonate transport system, substrate-binding protein							CLCOS_19480	putative thiamine biosynthesis protein							CLRAG_07690	putative thiamine biosynthesis protein
815	4	4	1	CLJU_c08810	putative ABC transporter ATPase	972989..973726(+)						CAETHG_2976	ABC-type nitrate/sulfonate/bicarbonate transport system, ATPase component							CLCOS_19470	taurine import ATP-binding protein TauB							CLRAG_07680	taurine import ATP-binding protein TauB
816	4	4	1	CLJU_c08820	hypothetical protein	973811..974299(-)						CAETHG_2977	hypothetical protein							CLCOS_19460	hypothetical protein							CLRAG_07670	hypothetical protein
817	4	7	0.37	CLJU_c08830	putative response regulator	974532..975212(+)	CLJU_c40270					CAETHG_1873	DNA-binding response regulator, OmpR family, contains REC and winged-helix (wHTH) domain	CAETHG_2978						CLCOS_19450	sensory transduction protein regX3	CLCOS_21580						CLRAG_07660	sensory transduction protein regX3
818	4	8	0.5	CLJU_c08840	beta-lactamase:copper amine oxidase-like protein	975614..977431(-)	CLJU_c35230					CAETHG_1431	CubicO group peptidase, beta-lactamase class C family	CAETHG_2979						CLCOS_17940	penicillin-binding protein 4*	CLCOS_19430						CLRAG_07640	penicillin-binding protein 4*	CLRAG_05740
819	4	4	1	CLJU_c08850	putative transcriptional regulator	977608..978933(-)						CAETHG_2980	DNA-binding transcriptional regulator, MocR family, contains an aminotransferase domain							CLCOS_19420	2-aminoadipate transaminase							CLRAG_07630	2-aminoadipate transaminase
820	4	4	1	CLJU_c08860	putative transporter	979046..980227(+)						CAETHG_2981	Predicted arabinose efflux permease, MFS family							CLCOS_19410	purine efflux pump PbuE							CLRAG_07620	multidrug export protein EmrB
821	4	4	1	CLJU_c08870	hypothetical protein	980274..980462(+)						CAETHG_2982	hypothetical protein							CLCOS_19400	hypothetical protein							CLRAG_07610	hypothetical protein
822	4	4	1	CLJU_c08880	transporter, NhaC family (TC 2.A.35)	980643..982004(+)						CAETHG_2983	transporter, NhaC family							CLCOS_19390	Na(+)/H(+) antiporter NhaC							CLRAG_07600	Na(+)/H(+) antiporter NhaC
823	4	4	1	CLJU_c08890	putative cardiolipin synthetase	982066..983568(-)						CAETHG_2984	cardiolipin synthase							CLCOS_19380	major cardiolipin synthase ClsA							CLRAG_07590	major cardiolipin synthase ClsA
824	4	4	1	CLJU_c08900	putative zinc finger containing protein	983652..984038(-)						CAETHG_2985	replication restart DNA helicase PriA							CLCOS_19370	hypothetical protein							CLRAG_07580	hypothetical protein
825	4	4	1	CLJU_c08910	putative multidrug/protein/lipid ABC transporter ATPase/permease	984224..985951(+)						CAETHG_2986	ATP-binding cassette, subfamily B							CLCOS_19360	putative ABC transporter ATP-binding protein							CLRAG_07570	putative ABC transporter ATP-binding protein
826	4	4	1	CLJU_c08920	putative multidrug/protein/lipid ABC transporter ATPase/permease	985957..987798(+)						CAETHG_2987	ATP-binding cassette, subfamily B							CLCOS_19350	putative ABC transporter ATP-binding protein							CLRAG_07560	putative ABC transporter ATP-binding protein
827	1	1	1	CLJU_c08940	hypothetical protein	990338..990436(-)						*								*								*
828	4	4	1	CLJU_c08950	putative sugar ABC transporter periplasmic protein	990567..991583(+)						CAETHG_2989	methyl-galactoside transport system substrate-binding protein							CLCOS_19330	D-galactose-binding periplasmic protein precursor							CLRAG_07550	D-galactose-binding periplasmic protein precursor
829	4	4	1	CLJU_c08960	putative methyl-accepting chemotaxis sensory transducer	991592..993310(+)						CAETHG_2990	methyl-accepting chemotaxis protein							CLCOS_19320	methyl-accepting chemotaxis protein McpB							CLRAG_07540	methyl-accepting chemotaxis protein McpB
830	4	5	0.31	CLJU_c08970	sodium/proton-potassium antiporter GerN, CPA2 family (TC 2.A.37.2.2)	993494..994684(+)						CAETHG_2991	sodium/proton-potassium antiporter GerN, CPA2 family							CLCOS_19310	Na(+)/H(+)-K(+) antiporter GerN							CLRAG_07530	Na(+)/H(+)-K(+) antiporter GerN	CLRAG_29080
831	3	3	1	CLJU_c08980	putative GCN5-like N-acetyltransferase	994729..995172(+)						CAETHG_2992	Ribosomal protein S18 acetylase RimI							CLCOS_19300	acetyltransferase (GNAT) family protein							*
832	4	4	1	CLJU_c08990	hypothetical protein	995194..996621(+)						CAETHG_2993	Ig-like domain-containing protein							CLCOS_19290	transglutaminase-like superfamily protein							CLRAG_07520	transglutaminase-like superfamily protein
833	4	6	0.334	CLJU_c09000	formylmethanofuran dehydrogenase subunit E	996986..997510(+)	CLJU_c38060					CAETHG_2994	formylmethanofuran dehydrogenase subunit E							CLCOS_19280	FmdE, molybdenum formylmethanofuran dehydrogenase operon							CLRAG_07510	FmdE, molybdenum formylmethanofuran dehydrogenase operon	CLRAG_37430
834	4	4	1	CLJU_c09010	hypothetical protein	997913..998782(+)						CAETHG_2995	Uncharacterized protein YpuA, DUF1002 family							CLCOS_19270	hypothetical protein							CLRAG_14010	hypothetical protein
835	4	4	1	CLJU_c09020	hypothetical protein	999041..999376(+)						CAETHG_2996	hypothetical protein							CLCOS_19260	putative GTP cyclohydrolase 1 type 2							CLRAG_14000	putative GTP cyclohydrolase 1 type 2
836	4	4	1	CLJU_c09030	methyl-accepting chemotaxis sensory transducer with Cache sensor	999418..1001532(-)						CAETHG_2997	methyl-accepting chemotaxis sensory transducer with Cache sensor							CLCOS_19250	methyl-accepting chemotaxis protein 4							CLRAG_13990	methyl-accepting chemotaxis protein 4
837	2	2	1	CLJU_c09040	iron-sulfur cluster-binding protein	1001970..1002905(+)						CAETHG_2998	4Fe-4S dicluster domain-containing protein							*								*
838	4	4	1	CLJU_c09050	2-isopropylmalate synthase (EC 2.3.3.13)	1003662..1005194(+)						CAETHG_2999	2-isopropylmalate synthase							CLCOS_19240	2-isopropylmalate synthase							CLRAG_13980	2-isopropylmalate synthase
839	4	4	1	CLJU_c09060	3-isopropylmalate dehydratase large subunit	1005229..1006494(+)						CAETHG_3000	3-isopropylmalate dehydratase, large subunit							CLCOS_19230	2,3-dimethylmalate dehydratase large subunit							CLRAG_13970	2,3-dimethylmalate dehydratase large subunit
840	4	4	1	CLJU_c09070	3-isopropylmalate dehydratase small subunit	1006494..1006988(+)						CAETHG_3001	3-isopropylmalate/(R)-2-methylmalate dehydratase small subunit							CLCOS_19220	2,3-dimethylmalate dehydratase small subunit							CLRAG_13960	2,3-dimethylmalate dehydratase small subunit
841	4	7	0.37	CLJU_c09080	3-isopropylmalate dehydrogenase (EC 1.1.1.85)	1006985..1008049(+)	CLJU_c39500					CAETHG_1795	3-isopropylmalate dehydrogenase	CAETHG_3002						CLCOS_19210	3-isopropylmalate dehydrogenase	CLCOS_36200						CLRAG_13950	3-isopropylmalate dehydrogenase
842	4	4	1	CLJU_c09090	anaerobic-type carbon monoxide dehydrogenase FAD/NAD-dependent oxidoreductase subunit	1008831..1010093(-)						CAETHG_3003	Pyridine nucleotide-disulphide oxidoreductase							CLCOS_19200	NADH-dependent phenylglyoxylate dehydrogenase subunit epsilon							CLRAG_13930	NADH-dependent phenylglyoxylate dehydrogenase subunit epsilon
843	4	4	1	CLJU_c09100	anaerobic-type carbon monoxide dehydrogenase electron transfer subunit	1010090..1010545(-)						CAETHG_3004	carbon-monoxide dehydrogenase iron sulfur subunit							CLCOS_19190	iron-sulfur protein							CLRAG_13920	iron-sulfur protein
844	4	4	1	CLJU_c09110	anaerobic-type carbon monoxide dehydrogenase	1010564..1012444(-)						CAETHG_3005	carbon-monoxide dehydrogenase catalytic subunit							CLCOS_19180	carbon monoxide dehydrogenase 1							CLRAG_13910	carbon monoxide dehydrogenase 1
845	4	4	1	CLJU_c09120	putative ATP-dependent RNA helicase	1012856..1014004(+)						CAETHG_3006	Superfamily II DNA and RNA helicase							CLCOS_19170	DEAD-box ATP-dependent RNA helicase CshA							CLRAG_13900	DEAD-box ATP-dependent RNA helicase CshA
846	3	3	1	CLJU_c09130	putative Mg2+ and Co2+ transporter	1014036..1014983(+)						CAETHG_3007	magnesium transporter							CLCOS_19160	magnesium transport protein CorA							*
847	4	10	0.166	CLJU_c09140	putative ABC transporter ATPase	1015104..1015811(+)	CLJU_c37410	CLJU_c22920				CAETHG_0354	ABC-2 type transport system ATP-binding protein	CAETHG_3008						CLCOS_39250	putative ABC transporter ATP-binding protein YxlF	CLCOS_19150	CLCOS_09640					CLRAG_13890	putative ABC transporter ATP-binding protein YxlF	CLRAG_01870
848	4	4	1	CLJU_c09150	putative permease	1015817..1016581(+)						CAETHG_3009	ABC-2 type transport system permease protein							CLCOS_19140	ABC-2 family transporter protein							CLRAG_13880	ABC-2 family transporter protein
849	4	4	1	CLJU_c09160	putative permease	1016583..1017356(+)						CAETHG_3010	ABC-2 type transport system permease protein							CLCOS_19130	ABC-2 family transporter protein							CLRAG_13870	ABC-2 family transporter protein
850	4	8	0.5	CLJU_c09170	putative two-component response regulator	1017591..1018250(+)	CLJU_c22950					CAETHG_0357	DNA-binding response regulator, OmpR family, contains REC and winged-helix (wHTH) domain	CAETHG_3011						CLCOS_39220	response regulator ArlR	CLCOS_19120						CLRAG_13860	response regulator SaeR	CLRAG_01840
851	4	4	1	CLJU_c09180	putative two-component sensor histidine kinase	1018268..1019614(+)						CAETHG_3012	Signal transduction histidine kinase							CLCOS_19110	sensor protein SphS							CLRAG_13850	sensor protein SphS
852	4	4	1	CLJU_c09190	DNA topoisomerase IV subunit B (EC 5.99.1.3)	1019780..1021729(+)						CAETHG_3013	topoisomerase-4 subunit B							CLCOS_19100	DNA topoisomerase 4 subunit B							CLRAG_13840	DNA topoisomerase 4 subunit B
853	4	4	1	CLJU_c09200	DNA gyrase subunit A	1021808..1024672(+)						CAETHG_3014	topoisomerase-4 subunit A							CLCOS_19090	DNA gyrase subunit A							CLRAG_13830	DNA gyrase subunit A
854	4	4	1	CLJU_c09210	putative lipoate-protein ligase	1025227..1026216(+)						CAETHG_3015	lipoate-protein ligase A							CLCOS_19080	lipoate-protein ligase LplJ							CLRAG_13820	lipoate-protein ligase LplJ
855	4	4	1	CLJU_c09220	putative protease	1026405..1026959(+)						CAETHG_3016	4-methyl-5(b-hydroxyethyl)-thiazole monophosphate biosynthesis							CLCOS_19070	chaperone protein YajL							CLRAG_13810	chaperone protein YajL
856	4	4	1	CLJU_c09230	putative zinc protease	1027009..1028241(+)						CAETHG_3017	Predicted Zn-dependent peptidase							CLCOS_19060	insulinase (peptidase family M16)							CLRAG_13800	insulinase (peptidase family M16)
857	4	4	1	CLJU_c09240	exonuclease RecJ (EC 3.1.-.-)	1028290..1030065(+)						CAETHG_3018	single-stranded-DNA-specific exonuclease							CLCOS_19050	single-stranded-DNA-specific exonuclease RecJ							CLRAG_13790	single-stranded-DNA-specific exonuclease RecJ
858	4	8	0.5	CLJU_c09250	transcriptional regulator, ArgR family	1030121..1030576(+)	CLJU_c11190					CAETHG_3208	transcriptional regulator, ArgR family	CAETHG_3019						CLCOS_05520	arginine repressor	CLCOS_19040						CLRAG_13780	arginine repressor	CLRAG_12270
859	4	7	0.37	CLJU_c09260	amino acid/polyamine/organocation transporter, APC superfamily (TC 2.A.3)	1030825..1032264(+)	CLJU_c21450					CAETHG_0231	amino acid/polyamine/organocation transporter, APC superfamily	CAETHG_3020						CLCOS_19030	putative amino acid permease YhdG	CLCOS_33410						CLRAG_31010	putative amino acid permease YhdG
860	3	3	1	CLJU_c09270	arginine deiminase (EC 3.5.3.6)	1032639..1033919(+)						CAETHG_3021	arginine deiminase							CLCOS_19020	arginine deiminase							*
861	3	5	0.4	CLJU_c09280	ornithine carbamoyltransferase	1034008..1035009(+)	CLJU_c28010					CAETHG_3022	ornithine carbamoyltransferase							CLCOS_19010	ornithine carbamoyltransferase	CLCOS_35600						*
862	3	5	0.488	CLJU_c09290	arginine:ornithine antiporter, APA family (TC 2.A.3.2.3)	1035082..1036545(+)	CLJU_c27990					CAETHG_3024	arginine:ornithine antiporter / lysine permease							CLCOS_19000	arginine/ornithine antiporter	CLCOS_35620						*
863	4	8	0.147	CLJU_c09300	carbamate kinase	1036596..1037561(+)	CLJU_c23800					CAETHG_0445	carbamate kinase	CAETHG_3025						CLCOS_18990	carbamate kinase 1	CLCOS_28650						CLRAG_17370	carbamate kinase 1	CLRAG_17600
864	3	3	1	CLJU_c09310	methyl-accepting chemotaxis sensory transducer with Cache sensor	1037816..1039825(+)						CAETHG_3026	methyl-accepting chemotaxis sensory transducer with Cache sensor							CLCOS_18980	methyl-accepting chemotaxis protein McpB							*
865	3	3	1	CLJU_c09320	putative transcriptional regulator	1039937..1040740(-)						CAETHG_3027	Sugar-specific transcriptional regulator TrmB							CLCOS_18970	sugar-specific transcriptional regulator TrmB							*
866	4	4	1	CLJU_c09330	UDP-N-acetylglucosamine-N-acetylmuramylpentapeptide N-acetylglucosamine transferase	1040998..1042062(+)						CAETHG_3028	UDP-N-acetylglucosamine-N-acetylmuramylpentapeptide N-acetylglucosamine transferase							CLCOS_18960	UDP-N-acetylglucosamine--N-acetylmuramyl-(pentapeptide) pyrophosphoryl-undecaprenol N-acetylglucosamine transferase							CLRAG_13770	UDP-N-acetylglucosamine--N-acetylmuramyl-(pentapeptide) pyrophosphoryl-undecaprenol N-acetylglucosamine transferase
867	4	8	0.5	CLJU_c09340	pyruvate:ferredoxin oxidoreductase	1042671..1046183(+)	CLJU_c29340					CAETHG_0928	pyruvate-ferredoxin/flavodoxin oxidoreductase	CAETHG_3029						CLCOS_11500	pyruvate-flavodoxin oxidoreductase	CLCOS_42310						CLRAG_13760	pyruvate-flavodoxin oxidoreductase	CLRAG_35360
868	4	4	1	CLJU_c09350	hypothetical protein	1046553..1046900(+)						CAETHG_3030	Protein of unknown function (DUF1292)							CLCOS_42300	hypothetical protein							CLRAG_13750	hypothetical protein
869	4	4	1	CLJU_c09360	phosphoserine phosphatase	1046958..1047602(-)						CAETHG_3031	HAD-superfamily subfamily IB hydrolase, TIGR01490							CLCOS_42290	haloacid dehalogenase-like hydrolase							CLRAG_13740	hypothetical protein
870	4	4	1	CLJU_c09370	branched-chain-amino-acid aminotransferase	1047852..1048679(+)						CAETHG_3032	branched-chain amino acid aminotransferase							CLCOS_42280	branched-chain-amino-acid aminotransferase							CLRAG_13730	branched-chain-amino-acid aminotransferase
871	4	4	1	CLJU_c09380	hypothetical protein	1048918..1050870(+)						CAETHG_3033	hypothetical protein							CLCOS_42270	hypothetical protein							CLRAG_13720	hypothetical protein
872	4	4	1	CLJU_c09390	chemotaxis protein	1050995..1051441(+)						CAETHG_3034	purine-binding chemotaxis protein CheW							CLCOS_42260	chemotaxis protein CheW							CLRAG_13710	chemotaxis protein CheW
873	4	4	1	CLJU_c09400	chemotaxis protein	1051466..1051954(+)						CAETHG_3035	chemotaxis protein CheD							CLCOS_42250	chemoreceptor glutamine deamidase CheD							CLRAG_13700	chemoreceptor glutamine deamidase CheD
874	4	4	1	CLJU_c09410	chemotaxis response regulator protein-glutamate methylesterase	1051977..1053080(+)						CAETHG_3036	two-component system, chemotaxis family, response regulator CheB							CLCOS_42240	chemotaxis response regulator protein-glutamate methylesterase							CLRAG_13690	chemotaxis response regulator protein-glutamate methylesterase
875	4	4	1	CLJU_c09420	chemotaxis protein methyltransferase	1053085..1053852(+)						CAETHG_3037	chemotaxis protein methyltransferase CheR							CLCOS_42230	chemotaxis protein methyltransferase cher2							CLRAG_13680	chemotaxis protein methyltransferase cher2
876	4	4	1	CLJU_c09430	chemotaxis histidine kinase	1053865..1055937(+)						CAETHG_3038	two-component system, chemotaxis family, sensor kinase CheA							CLCOS_42220	chemotaxis protein CheA							CLRAG_13670	chemotaxis protein CheA
877	4	4	1	CLJU_c09440	chemotaxis protein CheC	1055949..1056548(+)						CAETHG_3039	chemotaxis protein CheC							CLCOS_42210	CheY-P phosphatase CheC							CLRAG_13660	CheY-P phosphatase CheC
878	4	9	0.203	CLJU_c09450	chemotaxis response regulator CheY	1056582..1056944(+)	CLJU_c22130					CAETHG_0311	two-component system, chemotaxis family, response regulator CheY	CAETHG_3040						CLCOS_42200	chemotaxis protein CheY	CLCOS_39690						CLRAG_13650	chemotaxis protein CheY	CLRAG_31710	CLRAG_31650
879	4	4	1	CLJU_c09460	chemotaxis protein	1057204..1057605(+)						CAETHG_3041	purine-binding chemotaxis protein CheW							CLCOS_42190	chemotaxis protein CheW							CLRAG_13640	chemotaxis protein CheW
880	4	4	1	CLJU_c09470	flagellar motor switch protein	1057633..1058628(+)						CAETHG_3042	flagellar motor switch protein FliM							CLCOS_42180	flagellar motor switch protein FliM							CLRAG_13630	flagellar motor switch protein FliM
881	4	4	1	CLJU_c09480	putative flagellar motor switch protein	1058621..1059826(+)						CAETHG_3043	flagellar motor switch protein FliN/FliY							CLCOS_42170	flagellar motor switch protein FliN							CLRAG_13620	flagellar motor switch protein FliN
882	4	4	1	CLJU_c09490	anti-sigma-28 factor, FlgM family	1060072..1060344(+)						CAETHG_3044	anti-sigma-28 factor, FlgM family							CLCOS_42160	anti-sigma-28 factor, FlgM							CLRAG_13610	anti-sigma-28 factor, FlgM
883	4	4	1	CLJU_c09500	hypothetical protein	1060372..1060779(+)						CAETHG_3045	FlgN protein							CLCOS_42150	FlgN protein							CLRAG_13600	FlgN protein
884	4	4	1	CLJU_c09510	Flagellar hook-associated protein	1060804..1062720(+)						CAETHG_3046	flagellar hook-associated protein 1 FlgK							CLCOS_42140	flagellar hook-associated protein 1							CLRAG_13590	flagellar hook-associated protein 1
885	3	3	1	CLJU_c09520	putative flagellar hook-associated protein	1062801..1064207(+)						CAETHG_3047	flagellar hook-associated protein 3 FlgL							CLCOS_42130	flagellar hook-associated protein FlgL							*
886	4	4	1	CLJU_c09530	hypothetical protein	1064258..1064689(+)						CAETHG_3048	flagellar assembly factor FliW							CLCOS_42120	flagellar assembly factor FliW							CLRAG_13570	flagellar assembly factor FliW
887	3	3	1	CLJU_c09540	carbon storage regulator, CsrA	1064690..1064905(+)						CAETHG_3049	carbon storage regulator, CsrA							CLCOS_42110	hypothetical protein							*
888	3	3	1	CLJU_c09550	putative flagellar protein	1064939..1065298(+)						*								CLCOS_42100	flagellar protein FlaG							CLRAG_13560	flagellar protein FlaG
889	4	4	1	CLJU_c09560	hypothetical protein	1065329..1065631(+)						CAETHG_3051	hypothetical protein							CLCOS_42090	hypothetical protein							CLRAG_13550	hypothetical protein
890	4	4	1	CLJU_c09570	flagellar protein FliS	1065710..1066096(+)						CAETHG_3052	flagellar protein FliS							CLCOS_42080	flagellar protein FliS							CLRAG_13540	flagellar protein FliS
891	2	2	1	CLJU_c09580	flagellar hook-associated protein	1066406..1068763(+)						CAETHG_3053	flagellar hook-associated protein 2							*								*
892	2	2	1	CLJU_c09590	hypothetical protein	1068820..1069164(+)						CAETHG_3054	protein FliT							*								*
893	2	2	1	CLJU_c09600	putative flagellin-ascociated protein	1069811..1070032(+)						CAETHG_3055	flagellin							*								*
894	4	4	1	CLJU_c09610	flagellar hook-associated protein	1070022..1071866(+)						CAETHG_3056	flagellar hook-associated protein 2							CLCOS_42070	flagellar capping protein							CLRAG_13530	flagellar capping protein
895	4	4	1	CLJU_c09620	hypothetical protein	1071891..1072232(+)						CAETHG_3057	hypothetical protein							CLCOS_42060	hypothetical protein							CLRAG_13520	hypothetical protein
896	3	3	1	CLJU_c09630	flagellin protein	1072513..1074225(+)						CAETHG_3058	flagellin							CLCOS_42050	flagellin							*
897	3	3	1	CLJU_c09640	putative glycosyltransferase	1074384..1076270(+)						CAETHG_3059	Tetratricopeptide repeat-containing protein							CLCOS_42040	SPBc2 prophage-derived glycosyltransferase SunS							*
898	3	3	1	CLJU_c09650	hypothetical protein	1076287..1077858(+)						CAETHG_3060	Methyltransferase domain-containing protein							CLCOS_42030	hypothetical protein							*
899	3	3	1	CLJU_c09660	hypothetical protein	1077876..1079018(+)						CAETHG_3061	Protein of unknown function (DUF2920)							CLCOS_42000	hypothetical protein							*
900	3	3	1	CLJU_c09670	hypothetical protein	1079132..1080379(+)						CAETHG_3062	lysine-N-methylase							CLCOS_41990	flagellar biosynthetic protein FliU							*
901	3	3	1	CLJU_c09680	hypothetical protein	1080463..1081548(+)						CAETHG_3063	hypothetical protein							CLCOS_41980	hypothetical protein							*
902	4	4	1	CLJU_c09690	carbon storage regulator, CsrA	1082114..1082290(+)						CAETHG_3064	carbon storage regulator, CsrA							CLCOS_41970	hypothetical protein							CLRAG_13480	hypothetical protein
903	2	2	1	CLJU_c09700	hypothetical protein	1082646..1083002(+)						*								*								CLRAG_13470	hypothetical protein
904	2	2	1	CLJU_c09710	putative flagellin B	1083252..1084895(+)						CAETHG_3065	flagellin							*								*
905	1	1	1	CLJU_c09720	hypothetical protein	1085016..1087094(+)						*								*								*
906	1	1	1	CLJU_c09730	putative glycosyltransferase	1087111..1089186(+)						*								*								*
907	2	2	1	CLJU_c09740	TPR-repeat-containing protein	1089371..1090723(+)						CAETHG_3067	Glycosyltransferase involved in cell wall bisynthesis							*								*
908	2	2	1	CLJU_c09750	hypothetical protein	1090720..1092900(+)						CAETHG_3068	Glycosyl transferases group 1							*								*
909	2	2	1	CLJU_c09770	phage related integrase	1094279..1095289(-)						CAETHG_3070	Site-specific recombinase XerD							*								*
910	2	2	1	CLJU_c09780	putative phage-like integrase	1095292..1095507(-)						CAETHG_3071	phage-like integrase							*								*
911	2	2	1	CLJU_c09790	putative integrase/recombinase	1095500..1096258(-)						CAETHG_3072	Phage integrase family protein							*								*
912	2	2	1	CLJU_c09800	putative phage-like integrase	1096245..1096610(-)						CAETHG_3073	Phage integrase family protein							*								*
913	2	2	1	CLJU_c09810	putative phage-like integrase	1096784..1097146(-)						CAETHG_3074	Phage integrase, N-terminal SAM-like domain							*								*
914	2	2	1	CLJU_c09820	putative transposase	1097254..1098030(-)						CAETHG_3075	Transposase							*								*
915	1	1	1	CLJU_c09850	hypothetical protein	1099022..1099363(+)						*								*								*
916	2	2	1	CLJU_c09860	putative transposase	1099459..1100127(+)						CAETHG_3078	hypothetical protein							*								*
917	1	1	1	CLJU_c09870	putative transposase	1100243..1100413(+)						*								*								*
918	2	2	1	CLJU_c09880	IstB domain-containing ATP-binding protein	1100512..1100865(+)						CAETHG_3079	IstB-like ATP binding protein							*								*
919	3	4	0.36	CLJU_c09890	hypothetical protein	1101158..1101994(+)	CLJU_c09950					CAETHG_3086	Predicted AAA-ATPase							*								CLRAG_13410	putative AAA-ATPase
920	2	2	1	CLJU_c09900	hypothetical protein	1102044..1102541(+)						CAETHG_3081	hypothetical protein							*								*
921	3	3	1	CLJU_c09910	putative nucleotidyltransferase	1102641..1102943(+)						CAETHG_3082	Predicted nucleotidyltransferase							CLCOS_41850	nucleotidyltransferase domain protein							*
922	3	3	1	CLJU_c09920	putative nucleotidyltransferase substrate-binding protein	1102927..1103313(+)						CAETHG_3083	nucleotidyltransferase substrate binding protein, HI0074 family							CLCOS_41840	nucleotidyltransferase substrate binding protein like protein							*
923	2	2	1	CLJU_c09930	hypothetical protein	1103493..1103732(+)						CAETHG_3084	hypothetical protein							*								*
924	3	3	1	CLJU_c09940	putative glycosyltransferase	1103839..1104888(+)						CAETHG_3085	hypothetical protein							CLCOS_41860	SPBc2 prophage-derived glycosyltransferase SunS							*
925	3	3	1	CLJU_c09960	hypothetical protein	1106842..1107249(+)						CAETHG_3087	Predicted nucleotidyltransferase							CLCOS_32150	nucleotidyltransferase domain protein							*
926	3	3	1	CLJU_c09970	hypothetical protein	1107242..1107646(+)						CAETHG_3088	Uncharacterized conserved protein YutE, UPF0331/DUF86 family							CLCOS_32140	hypothetical protein							*
927	2	2	1	CLJU_c09980	hypothetical protein	1107664..1107963(+)						CAETHG_3089	carbamoyl-phosphate synthase large subunit							*								*
928	2	2	1	CLJU_c09990	hypothetical protein	1108071..1108376(+)						CAETHG_3090	carbamoyl-phosphate synthase large subunit							*								*
929	4	4	1	CLJU_c10000	putative nucleoside-diphosphate-sugar epimerase	1108479..1109489(+)						CAETHG_3091	Nucleoside-diphosphate-sugar epimerase							CLCOS_41800	UDP-glucose 4-epimerase							CLRAG_13350	UDP-glucose 4-epimerase
930	2	2	1	CLJU_c10010	putative flagellin	1109714..1110607(+)						CAETHG_3092	flagellin N-terminal helical region							*								*
931	4	4	1	CLJU_c10020	putative membrane-associated protein	1110854..1112323(+)						CAETHG_3093	Uncharacterized membrane protein YvbJ							CLCOS_32130	hypothetical protein							CLRAG_13340	hypothetical protein
932	1	1	1	CLJU_c10030	hypothetical protein	1112489..1112668(+)						*								*								*
933	4	4	1	CLJU_c10040	hypothetical protein	1112693..1112944(+)						CAETHG_3095	hypothetical protein							CLCOS_32110	hypothetical protein							CLRAG_13320	hypothetical protein
934	2	2	1	CLJU_c10050	hypothetical protein	1113144..1113875(+)						*								CLCOS_32100	hypothetical protein							*
935	4	4	1	CLJU_c10060	putative surface-layer protein	1114075..1116360(+)						CAETHG_3096	Ig-like domain (group 4)							CLCOS_32090	N-acetylmuramoyl-L-alanine amidase LytC precursor							CLRAG_13310	N-acetylmuramoyl-L-alanine amidase LytC precursor
936	4	4	1	CLJU_c10070	putative surface-layer protein	1116569..1121362(+)						CAETHG_3097	Ig-like domain (group 4)							CLCOS_32080	bacterial Ig-like domain (group 4)							CLRAG_13300	bacterial Ig-like domain (group 4)
937	4	4	1	CLJU_c10080	hypothetical protein	1121498..1122250(+)						CAETHG_3098	Bacterial Ig-like domain							CLCOS_32070	hypothetical protein							CLRAG_13290	hypothetical protein
938	4	4	1	CLJU_c10090	homoserine dehydrogenase (EC 1.1.1.3)	1122402..1123706(+)						CAETHG_3099	homoserine dehydrogenase							CLCOS_32060	homoserine dehydrogenase							CLRAG_13280	homoserine dehydrogenase
939	4	4	1	CLJU_c10100	hypothetical protein	1123775..1124239(-)						CAETHG_3100	Uncharacterized membrane protein, DUF441 family							CLCOS_32050	hypothetical protein							CLRAG_13270	hypothetical protein
940	4	4	1	CLJU_c10110	hypothetical protein	1124505..1125068(+)						CAETHG_3101	Protein of unknown function (DUF3867)							CLCOS_32040	hypothetical protein							CLRAG_13260	hypothetical protein
941	4	4	1	CLJU_c10120	hypothetical protein	1125141..1125503(+)						CAETHG_3102	phage uncharacterized protein TIGR01671							CLCOS_32030	YopX protein							CLRAG_13250	YopX protein
942	4	4	1	CLJU_c10130	hypothetical protein	1125630..1126004(+)						CAETHG_3103	hypothetical protein							CLCOS_32020	hypothetical protein							CLRAG_13240	hypothetical protein
943	4	4	1	CLJU_c10140	deoxyuridine 5'-triphosphate nucleotidohydrolase	1126122..1126553(+)						CAETHG_3104	dUTP pyrophosphatase							CLCOS_31980	deoxyuridine 5'-triphosphate nucleotidohydrolase							CLRAG_13230	deoxyuridine 5'-triphosphate nucleotidohydrolase
944	4	4	1	CLJU_c10150	single-stranded DNA-binding protein	1126767..1127099(+)						CAETHG_3105	single-strand DNA-binding protein							CLCOS_31970	single-stranded DNA-binding protein A							CLRAG_13220	single-stranded DNA-binding protein A
945	4	4	1	CLJU_c10160	methyl-accepting chemotaxis sensory transducer with Cache sensor	1127377..1129386(+)						CAETHG_3106	methyl-accepting chemotaxis sensory transducer with Cache sensor							CLCOS_31960	methyl-accepting chemotaxis protein McpB							CLRAG_13210	methyl-accepting chemotaxis protein McpB
946	4	4	1	CLJU_c10170	hypothetical protein	1129532..1129870(+)						CAETHG_3107	hypothetical protein							CLCOS_31950	hypothetical protein							CLRAG_13200	hypothetical protein
947	4	4	1	CLJU_c10180	flagellin subunit protein B	1130067..1130915(+)						CAETHG_3108	flagellin							CLCOS_31940	flagellin							CLRAG_13190	flagellin
948	4	4	1	CLJU_c10190	flagellar basal body protein FlgB	1131239..1131640(+)						CAETHG_3109	flagellar basal-body rod protein FlgB							CLCOS_31930	flagellar basal body rod protein FlgB							CLRAG_13180	flagellar basal body rod protein FlgB
949	4	4	1	CLJU_c10200	flagellar basal-body rod protein FlgC	1131652..1132083(+)						CAETHG_3110	flagellar basal-body rod protein FlgC							CLCOS_31920	flagellar basal-body rod protein FlgC							CLRAG_13170	flagellar basal-body rod protein FlgC
950	4	4	1	CLJU_c10210	flagellar hook-basal body complex protein FliE	1132095..1132433(+)						CAETHG_3111	flagellar hook-basal body complex protein FliE							CLCOS_31910	flagellar hook-basal body complex protein FliE							CLRAG_13160	flagellar hook-basal body complex protein FliE
951	4	4	1	CLJU_c10220	flagellar M-ring protein FliF	1132451..1134049(+)						CAETHG_3112	flagellar M-ring protein FliF							CLCOS_31900	flagellar M-ring protein							CLRAG_13150	flagellar M-ring protein
952	4	4	1	CLJU_c10230	flagellar motor switch protein FliG	1134054..1135070(+)						CAETHG_3113	flagellar motor switch protein FliG							CLCOS_31890	flagellar motor switch protein FliG							CLRAG_13140	flagellar motor switch protein FliG
953	4	4	1	CLJU_c10240	flagellar assembly protein FliH	1135054..1135827(+)						CAETHG_3114	flagellar assembly protein FliH							CLCOS_31880	flagellar assembly protein H							CLRAG_13130	flagellar assembly protein H
954	4	4	1	CLJU_c10250	type III secretion system ATPase, FliI/YscN (EC 3.6.3.15)	1135854..1137161(+)						CAETHG_3115	flagellum-specific ATP synthase							CLCOS_31870	putative ATP synthase YscN							CLRAG_13120	putative ATP synthase YscN
955	4	4	1	CLJU_c10260	flagellar biosynthesis chaperone FliJ	1137218..1137655(+)						CAETHG_3116	flagellar FliJ protein							CLCOS_31860	flagellar biosynthesis chaperone							CLRAG_13110	flagellar biosynthesis chaperone
956	4	4	1	CLJU_c10270	putative flagellar hook-length control protein	1137684..1139225(+)						CAETHG_3117	flagellar hook-length control protein FliK							CLCOS_04590	flagellar hook-length control protein FliK							CLRAG_13100	flagellar hook-length control protein FliK
957	4	4	1	CLJU_c10280	putative flagellar hook protein FlgD	1139255..1139974(+)						CAETHG_3118	flagellar basal-body rod modification protein FlgD							CLCOS_04580	flagellar basal body rod modification protein							CLRAG_13090	flagellar basal body rod modification protein
958	4	4	1	CLJU_c10290	putative flagellar hook associated protein	1139993..1140397(+)						CAETHG_3119	flagellar operon protein							CLCOS_04570	hypothetical protein							CLRAG_13080	hypothetical protein
959	4	4	1	CLJU_c10300	putative flagellar hook protein FlgE	1140487..1141458(+)						CAETHG_3120	flagellar hook protein FlgE							CLCOS_04560	flagellar basal-body rod protein FlgG							CLRAG_13070	flagellar basal-body rod protein FlgG
960	4	4	1	CLJU_c10310	putative flagellar protein FlbD	1141741..1141935(+)						CAETHG_3121	flagellar protein FlbD							CLCOS_04550	flagellar protein (FlbD)							CLRAG_13060	flagellar protein (FlbD)
961	4	4	1	CLJU_c10320	flagellar biosynthesis protein FliL	1141994..1142533(+)						CAETHG_3122	flagellar FliL protein							CLCOS_04540	flagellar basal body-associated protein FliL							CLRAG_13050	flagellar basal body-associated protein FliL
962	4	4	1	CLJU_c10330	putative flagellar biogenesis protein FliO	1142570..1142974(+)						CAETHG_3123	flagellar protein FliO/FliZ							CLCOS_04530	hypothetical protein							CLRAG_13040	hypothetical protein
963	4	4	1	CLJU_c10340	flagellar biosynthesis protein FliP	1142971..1143771(+)						CAETHG_3124	flagellar biosynthetic protein FliP							CLCOS_04520	flagellar biosynthetic protein FliP precursor							CLRAG_13030	flagellar biosynthetic protein FliP precursor
964	4	4	1	CLJU_c10350	flagellar biosynthesis protein FliQ	1143782..1144051(+)						CAETHG_3125	flagellar biosynthetic protein FliQ							CLCOS_04510	flagellar biosynthetic protein FliQ							CLRAG_13020	flagellar biosynthetic protein FliQ
965	4	4	1	CLJU_c10360	bifunctional flagellar biosynthesis proteins FliR/FlhB	1144086..1145906(+)						CAETHG_3126	flagellar biosynthetic protein FliR/FlhB							CLCOS_04500	flagellar biosynthetic protein FlhB							CLRAG_13010	flagellar biosynthetic protein FlhB
966	4	4	1	CLJU_c10370	flagellar biosynthesis protein FlhA	1145911..1147977(+)						CAETHG_3127	flagellar biosynthesis protein FlhA							CLCOS_04490	flagellar biosynthesis protein FlhA							CLRAG_13000	flagellar biosynthesis protein FlhA
967	4	4	1	CLJU_c10380	flagellar biosynthesis protein FlhF	1147977..1149170(+)						CAETHG_3128	flagellar biosynthesis protein FlhF							CLCOS_04480	flagellar biosynthesis protein FlhF							CLRAG_12990	flagellar biosynthesis protein FlhF
968	4	4	1	CLJU_c10390	putative flagellar synthesis regulator FleN	1149164..1150042(+)						CAETHG_3129	flagellar biosynthesis protein FlhG							CLCOS_04470	flagellum site-determining protein YlxH							CLRAG_12980	flagellum site-determining protein YlxH
969	4	4	1	CLJU_c10400	putative flagellar protein	1150057..1150728(+)						CAETHG_3130	c-di-GMP-binding flagellar brake protein YcgR, contains PilZNR and PilZ domains							CLCOS_04460	flagellar brake protein YcgR							CLRAG_12970	flagellar brake protein YcgR
970	4	4	1	CLJU_c10410	RNA polymerase, sigma 28 subunit, SigD/FliA/WhiG	1150732..1151457(+)						CAETHG_3131	RNA polymerase, sigma 28 subunit, SigD/FliA/WhiG							CLCOS_04450	RNA polymerase sigma-D factor							CLRAG_12960	RNA polymerase sigma-D factor
971	4	4	1	CLJU_c10420	hypothetical protein	1151485..1151967(+)						CAETHG_3132	hypothetical protein							CLCOS_04440	hypothetical protein							CLRAG_12950	hypothetical protein
972	4	4	0.5	CLJU_c10430	hypothetical protein	1152045..1152164(+)						CAETHG_3133	hypothetical protein							CLCOS_04430	hypothetical protein							CLRAG_12940	hypothetical protein
973	4	4	1	CLJU_c10440	flagellar basal-body rod protein	1152161..1152928(+)						CAETHG_3134	flagellar basal-body rod protein FlgG							CLCOS_04420	flagellar basal-body rod protein FlgG							CLRAG_12930	flagellar basal-body rod protein FlgG
974	4	4	1	CLJU_c10450	flagellar basal-body rod protein	1152953..1153741(+)						CAETHG_3135	flagellar basal-body rod protein FlgG							CLCOS_04410	flagellar basal-body rod protein FlgG							CLRAG_12920	flagellar basal-body rod protein FlgG
975	4	4	1	CLJU_c10460	hypothetical protein	1154184..1154582(+)						CAETHG_3136	hypothetical protein							CLCOS_04400	hypothetical protein							CLRAG_12910	hypothetical protein
976	4	4	1	CLJU_c10470	manganese-dependent inorganic pyrophosphatase	1154648..1156279(-)						CAETHG_3137	manganese-dependent inorganic pyrophosphatase							CLCOS_04390	cobalt-dependent inorganic pyrophosphatase							CLRAG_12900	cobalt-dependent inorganic pyrophosphatase
977	4	4	1	CLJU_c10480	putative cation-transporting ATPase	1156610..1159150(+)						CAETHG_3138	Ca2+-transporting ATPase							CLCOS_04380	calcium-transporting ATPase 1							CLRAG_12890	calcium-transporting ATPase 1
978	4	4	1	CLJU_c10490	hypothetical protein	1159188..1159592(-)						CAETHG_3139	hypothetical protein							CLCOS_04370	hypothetical protein							CLRAG_12880	hypothetical protein
979	4	4	1	CLJU_c10500	ATP-dependent protease La	1159818..1162139(+)						CAETHG_3140	Predicted ATP-dependent protease							CLCOS_04360	Lon protease							CLRAG_12870	Lon protease
980	4	4	1	CLJU_c10510	transcriptional regulator, TetR family	1162826..1163434(+)						CAETHG_3141	transcriptional regulator, TetR family							CLCOS_04330	putative HTH-type transcriptional regulator YttP							CLRAG_12830	putative HTH-type transcriptional regulator YttP
981	4	4	1	CLJU_c10520	putative GTP-binding protein	1163595..1164692(-)						CAETHG_3142	hypothetical protein							CLCOS_04320	ribosome-binding ATPase YchF							CLRAG_12820	ribosome-binding ATPase YchF
982	4	4	1	CLJU_c10530	hypothetical protein	1164973..1165401(+)						CAETHG_3143	MraZ protein							CLCOS_04310	protein MraZ							CLRAG_12810	protein MraZ
983	4	4	1	CLJU_c10540	putative S-adenosyl-methyltransferase	1165482..1166411(+)						CAETHG_3144	16S rRNA (cytosine1402-N4)-methyltransferase							CLCOS_04300	ribosomal RNA small subunit methyltransferase H							CLRAG_12800	ribosomal RNA small subunit methyltransferase H
984	4	4	1	CLJU_c10550	hypothetical protein	1166448..1166918(+)						CAETHG_3145	cell division protein FtsL							CLCOS_04290	cell division protein FtsL							CLRAG_12790	cell division protein FtsL
985	4	8	0.5	CLJU_c10560	putative cell division protein	1166925..1168712(+)	CLJU_c38810					CAETHG_1729	stage V sporulation protein D (sporulation-specific penicillin-binding protein)	CAETHG_3146						CLCOS_07280	stage V sporulation protein D	CLCOS_04280						CLRAG_12780	stage V sporulation protein D	CLRAG_21070
986	4	4	1	CLJU_c10570	UDP-N-acetylmuramoylalanyl-D-glutamate--2,6-diaminopimelate ligase (EC 6.3.2.13)	1168915..1170363(+)						CAETHG_3147	UDP-N-acetylmuramoylalanyl-D-glutamate--2,6-diaminopimelate ligase							CLCOS_04270	UDP-N-acetylmuramoyl-L-alanyl-D-glutamate--2,6-diaminopimelate ligase							CLRAG_12770	UDP-N-acetylmuramoyl-L-alanyl-D-glutamate--2,6-diaminopimelate ligase
987	4	4	1	CLJU_c10580	UDP-N-acetylmuramoyl-tripeptide--D-alanyl-D-alanine ligase (EC 6.3.2.10)	1170716..1172110(+)						CAETHG_3148	UDP-N-acetylmuramoyl-tripeptide--D-alanyl-D-alanine ligase							CLCOS_04260	UDP-N-acetylmuramoyl-tripeptide--D-alanyl-D-alanine ligase							CLRAG_12760	UDP-N-acetylmuramoyl-tripeptide--D-alanyl-D-alanine ligase
988	4	4	1	CLJU_c10590	Phospho-N-acetylmuramoyl-pentapeptide-transferase (EC 2.7.8.13)	1172118..1173098(+)						CAETHG_3149	Phospho-N-acetylmuramoyl-pentapeptide-transferase							CLCOS_04250	phospho-N-acetylmuramoyl-pentapeptide-transferase							CLRAG_12750	phospho-N-acetylmuramoyl-pentapeptide-transferase
989	4	4	1	CLJU_c10600	putative cell division protein	1173185..1174303(+)						CAETHG_3150	cell division protein FtsW							CLCOS_04240	lipid II flippase FtsW							CLRAG_12740	lipid II flippase FtsW
990	4	4	1	CLJU_c10610	cell division protein FtsQ	1174711..1175481(+)						CAETHG_3151	cell division protein FtsQ							CLCOS_04230	cell division protein DivIB							CLRAG_12730	cell division protein DivIB
991	4	4	1	CLJU_c10620	putative division initiation protein	1175496..1176209(+)						CAETHG_3152	Uncharacterized conserved protein YlxW, UPF0749 family							CLCOS_04220	hypothetical protein							CLRAG_12720	hypothetical protein
992	4	4	1	CLJU_c10630	small basic protein	1176227..1176568(+)						CAETHG_3153	Small basic protein							CLCOS_04210	hypothetical protein							CLRAG_12710	hypothetical protein
993	4	4	1	CLJU_c10640	putative division initiation protein	1176579..1177304(+)						CAETHG_3154	Uncharacterized conserved protein YlxW, UPF0749 family							CLCOS_04200	hypothetical protein							CLRAG_12700	hypothetical protein
994	4	4	1	CLJU_c10650	hypothetical protein	1177365..1178096(+)						CAETHG_3155	hypothetical protein							CLCOS_04190	hypothetical protein							CLRAG_12690	hypothetical protein
995	4	4	1	CLJU_c10660	hypothetical protein	1178109..1178573(+)						CAETHG_3156	cell division inhibitor SepF							CLCOS_04180	cell division protein SepF							CLRAG_12680	cell division protein SepF
996	4	4	1	CLJU_c10670	hypothetical protein	1178606..1178872(+)						CAETHG_3157	YggT family protein							CLCOS_04170	YGGT family protein							CLRAG_12670	YGGT family protein
997	4	4	1	CLJU_c10680	putative RNA-binding protein	1178909..1179682(+)						CAETHG_3158	RNA-binding protein YlmH, contains S4-like domain							CLCOS_04160	hypothetical protein							CLRAG_12660	hypothetical protein
998	4	4	1	CLJU_c10690	putative cell-division initiation protein	1179700..1180383(+)						CAETHG_3159	cell division initiation protein							CLCOS_04150	septum site-determining protein DivIVA							CLRAG_12650	septum site-determining protein DivIVA
999	4	4	1	CLJU_c10700	methylthioadenosine nucleosidase (EC 3.2.2.16)/adenosylhomocysteine nucleosidase (EC 3.2.2.9)	1180509..1181201(+)						CAETHG_3160	adenosylhomocysteine nucleosidase							CLCOS_04140	5'-methylthioadenosine/S-adenosylhomocysteine nucleosidase							CLRAG_12640	5'-methylthioadenosine/S-adenosylhomocysteine nucleosidase
1000	4	4	1	CLJU_c10710	putative signal peptidase	1181233..1181688(+)						CAETHG_3161	signal peptidase II							CLCOS_04130	lipoprotein signal peptidase							CLRAG_12630	lipoprotein signal peptidase
1001	4	4	1	CLJU_c10720	ribosomal large subunit pseudouridine synthase D	1181678..1182586(+)						CAETHG_3162	23S rRNA pseudouridine1911/1915/1917 synthase							CLCOS_04120	ribosomal large subunit pseudouridine synthase D							CLRAG_12620	ribosomal large subunit pseudouridine synthase D
1002	4	4	1	CLJU_c10730	putative uracil permease	1182644..1183942(-)						CAETHG_3163	uracil permease							CLCOS_04110	uracil permease							CLRAG_12610	uracil permease
1003	4	4	1	CLJU_c10740	putative PyrR bifunctional protein	1183986..1184519(-)						CAETHG_3164	pyrimidine operon attenuation protein / uracil phosphoribosyltransferase							CLCOS_04100	bifunctional protein PyrR							CLRAG_12600	bifunctional protein PyrR
1004	4	4	1	CLJU_c10750	putative RNA-binding protein	1184834..1186570(-)						CAETHG_3165	Predicted component of the ribosome quality control (RQC) complex, YloA/Tae2 family, contains fibronectin-binding (FbpA) and DUF814 domains							CLCOS_04090	hypothetical protein							CLRAG_12590	hypothetical protein
1005	4	4	1	CLJU_c10760	diaminopimelate epimerase (EC 5.1.1.7)	1186725..1187546(+)						CAETHG_3166	diaminopimelate epimerase							CLCOS_04080	diaminopimelate epimerase							CLRAG_12580	diaminopimelate epimerase
1006	4	4	1	CLJU_c10770	hypothetical protein	1187546..1188625(+)						CAETHG_3167	hypothetical protein							CLCOS_04070	hypothetical protein							CLRAG_12570	hypothetical protein
1007	3	3	1	CLJU_c10780	putative oxidoreductase	1188905..1189504(-)						CAETHG_3168	hypothetical protein							CLCOS_04060	nitroreductase family protein							*
1008	1	1	1	CLJU_c10790	hypothetical protein	1189765..1189872(+)						*								*								*
1009	4	5	1	CLJU_c10800	VanZ like protein	1189974..1190603(-)						CAETHG_3170	Glycopeptide antibiotics resistance protein							CLCOS_00020	VanZ like family protein							CLRAG_22450	VanZ like family protein	CLRAG_02290
1010	1	1	1	CLJU_c10810	hypothetical protein	1190939..1191079(-)						*								*								*
1011	4	4	1	CLJU_c10820	hypothetical protein	1191266..1191784(+)						CAETHG_3171	Protein-S-isoprenylcysteine O-methyltransferase Ste14							CLCOS_05180	hypothetical protein							CLRAG_22440	hypothetical protein
1012	4	4	1	CLJU_c10830	putative CRP protein	1192108..1192758(-)						CAETHG_3172	CRP/FNR family transcriptional regulator, anaerobic regulatory protein							CLCOS_05190	cAMP receptor protein							CLRAG_03130	cAMP receptor protein
1013	4	4	1	CLJU_c10840	putative SAM-dependent methyltransferase	1192869..1193633(+)						CAETHG_3173	Trans-aconitate methyltransferase							CLCOS_05200	malonyl-[acyl-carrier protein] O-methyltransferase							CLRAG_03140	trans-aconitate 2-methyltransferase
1014	4	6	0.334	CLJU_c10850	acetyltransferase	1193962..1194372(+)	CLJU_c29300					CAETHG_3174	Acetyltransferase (GNAT) domain-containing protein	CAETHG_0923						CLCOS_11450	hypothetical protein							CLRAG_35310	hypothetical protein
1015	2	2	1	CLJU_c10860	hypothetical protein	1194411..1194857(-)						CAETHG_3175	hypothetical protein							*								*
1016	4	7	0.171	CLJU_c10870	putative two-component sensor histidine kinase	1195744..1197066(+)						CAETHG_3177	Sensor_kinase_SpoOB-type, alpha-helical domain	CAETHG_0844						CLCOS_16350	sensor histidine kinase CitA	CLCOS_06670						CLRAG_03760	sensor histidine kinase CitA	CLRAG_34570
1017	4	5	1	CLJU_c10880	hypothetical protein	1197216..1197374(-)						CAETHG_3178	hypothetical protein							CLCOS_20400	hypothetical protein	CLCOS_05220						CLRAG_02280	hypothetical protein
1018	1	1	1	CLJU_c10890	hypothetical protein	1197407..1197646(-)						*								*								*
1019	4	4	1	CLJU_c10900	putative general secretion pathway protein E	1197885..1199399(+)						CAETHG_3179	type IV pilus assembly protein PilB							CLCOS_05230	type II secretion system protein E							CLRAG_12560	type II secretion system protein E
1020	4	4	1	CLJU_c10910	type II secretion system protein F (GspF)	1199707..1200729(+)						CAETHG_3180	type IV pilus assembly protein PilC							CLCOS_05240	type II secretion system protein F							CLRAG_12550	type II secretion system protein F
1021	4	4	1	CLJU_c10920	hypothetical protein	1200754..1201149(+)						CAETHG_3181	type IV pilus assembly protein PilA							CLCOS_05250	type II secretion system protein G precursor							CLRAG_12540	type II secretion system protein G precursor
1022	4	4	1	CLJU_c10930	hypothetical protein	1201213..1201665(+)						CAETHG_3182	prepilin-type N-terminal cleavage/methylation domain-containing protein							CLCOS_05260	hypothetical protein							CLRAG_12530	hypothetical protein
1023	4	4	1	CLJU_c10940	putative DNA helicase	1201695..1202153(+)						CAETHG_3183	prepilin-type N-terminal cleavage/methylation domain-containing protein							CLCOS_05270	hypothetical protein							CLRAG_12520	hypothetical protein
1024	4	4	1	CLJU_c10950	hypothetical protein	1202188..1202619(+)						CAETHG_3184	prepilin-type N-terminal cleavage/methylation domain-containing protein							CLCOS_05280	hypothetical protein							CLRAG_12510	hypothetical protein
1025	4	4	1	CLJU_c10960	hypothetical protein	1202616..1203029(+)						CAETHG_3185	hypothetical protein							CLCOS_05290	hypothetical protein							CLRAG_12500	hypothetical protein
1026	4	4	1	CLJU_c10970	hypothetical protein	1203026..1203760(+)						CAETHG_3186	hypothetical protein							CLCOS_05300	hypothetical protein							CLRAG_12490	hypothetical protein
1027	4	4	1	CLJU_c10980	hypothetical protein	1203828..1204271(+)						CAETHG_3187	hypothetical protein							CLCOS_05310	hypothetical protein							CLRAG_12480	hypothetical protein
1028	4	4	1	CLJU_c10990	hypothetical protein	1204382..1204801(+)						CAETHG_3188	hypothetical protein							CLCOS_05320	hypothetical protein							CLRAG_12470	hypothetical protein
1029	4	4	1	CLJU_c11000	Xaa-Pro dipeptidase	1205109..1206185(+)						CAETHG_3189	Xaa-Pro aminopeptidase							CLCOS_05330	aminopeptidase YpdF							CLRAG_12460	aminopeptidase YpdF
1030	4	4	1	CLJU_c11010	elongation factor EF-P	1206505..1207071(+)						CAETHG_3190	elongation factor P							CLCOS_05340	elongation factor P							CLRAG_12450	elongation factor P
1031	4	4	1	CLJU_c11020	hypothetical protein	1207111..1207512(+)						CAETHG_3191	hypothetical protein							CLCOS_05350	hypothetical protein							CLRAG_12440	hypothetical protein
1032	4	4	1	CLJU_c11030	putative stage III sporulation protein AA	1207631..1208557(+)						CAETHG_3192	stage III sporulation protein AA							CLCOS_05360	hypothetical protein							CLRAG_12430	hypothetical protein
1033	4	4	1	CLJU_c11040	putative stage III sporulation protein AB	1208559..1209077(+)						CAETHG_3193	stage III sporulation protein AB							CLCOS_05370	stage III sporulation protein SpoAB							CLRAG_12420	stage III sporulation protein SpoAB
1034	4	4	1	CLJU_c11050	putative stage III sporulation protein AC	1209135..1209332(+)						CAETHG_3194	stage III sporulation protein AC							CLCOS_05380	stage III sporulation protein AC/AD protein family protein							CLRAG_12410	stage III sporulation protein AC/AD protein family protein
1035	4	4	1	CLJU_c11060	putative stage III sporulation protein AD	1209342..1209725(+)						CAETHG_3195	stage III sporulation protein AD							CLCOS_05390	stage III sporulation protein AC/AD protein family protein							CLRAG_12400	stage III sporulation protein AC/AD protein family protein
1036	4	4	1	CLJU_c11070	putative stage III sporulation protein AE	1209734..1210966(+)						CAETHG_3196	stage III sporulation protein AE							CLCOS_05400	stage III sporulation protein AE precursor							CLRAG_12390	stage III sporulation protein AE precursor
1037	4	4	1	CLJU_c11080	putative stage III sporulation protein AF	1210983..1211579(+)						CAETHG_3197	stage III sporulation protein AF							CLCOS_05410	stage III sporulation protein AF (spore_III_AF)							CLRAG_12380	stage III sporulation protein AF (spore_III_AF)
1038	4	4	1	CLJU_c11090	putative stage III sporulation protein AG	1211597..1212232(+)						CAETHG_3198	stage III sporulation protein AG							CLCOS_05420	stage III sporulation protein AF (spore_III_AF)							CLRAG_12370	stage III sporulation protein AF (spore_III_AF)
1039	4	4	1	CLJU_c11100	putative stage III sporulation protein AH	1212290..1212850(+)						CAETHG_3199	stage III sporulation protein AH							CLCOS_05430	SpoIIIAH-like protein							CLRAG_12360	SpoIIIAH-like protein
1040	4	4	1	CLJU_c11110	putative alkaline shock protein	1212961..1213359(+)						CAETHG_3200	Uncharacterized conserved protein YloU, alkaline shock protein (Asp23) family							CLCOS_05440	alkaline shock protein 23							CLRAG_12350	alkaline shock protein 23
1041	4	4	1	CLJU_c11120	NusB antitermination factor	1213501..1213977(+)						CAETHG_3201	NusB antitermination factor							CLCOS_05450	hypothetical protein							CLRAG_12340	hypothetical protein
1042	4	4	1	CLJU_c11130	Exodeoxyribonuclease VII large subunit (EC 3.1.11.6)	1214008..1215204(+)						CAETHG_3202	Exodeoxyribonuclease VII large subunit							CLCOS_05460	exodeoxyribonuclease 7 large subunit							CLRAG_12330	exodeoxyribonuclease 7 large subunit
1043	4	4	1	CLJU_c11140	Exodeoxyribonuclease VII small subunit (EC 3.1.11.6)	1215220..1215444(+)						CAETHG_3203	Exodeoxyribonuclease VII small subunit							CLCOS_05470	exodeoxyribonuclease 7 small subunit							CLRAG_12320	exodeoxyribonuclease 7 small subunit
1044	4	4	1	CLJU_c11150	geranyltranstransferase	1215490..1216371(+)						CAETHG_3204	geranylgeranyl diphosphate synthase, type II							CLCOS_05480	farnesyl diphosphate synthase							CLRAG_12310	farnesyl diphosphate synthase
1045	4	4	1	CLJU_c11160	1-deoxy-D-xylulose-5-phosphate synthase (EC 2.2.1.7)	1216426..1218300(+)						CAETHG_3205	1-deoxy-D-xylulose-5-phosphate synthase							CLCOS_05490	1-deoxy-D-xylulose-5-phosphate synthase							CLRAG_12300	1-deoxy-D-xylulose-5-phosphate synthase
1046	4	4	1	CLJU_c11170	putative rRNA methylase	1218318..1219142(+)						CAETHG_3206	23S rRNA (cytidine1920-2'-O)/16S rRNA (cytidine1409-2'-O)-methyltransferase							CLCOS_05500	hemolysin A							CLRAG_12290	hemolysin A
1047	4	4	1	CLJU_c11180	nicotinamide adenine dinucleotide kinase	1219139..1219996(+)						CAETHG_3207	NAD+ kinase							CLCOS_05510	NAD kinase							CLRAG_12280	NAD kinase
1048	4	4	1	CLJU_c11200	DNA replication and repair protein RecN	1220447..1222144(+)						CAETHG_3209	DNA replication and repair protein RecN							CLCOS_05530	DNA repair protein RecN							CLRAG_12260	DNA repair protein RecN
1049	4	4	1	CLJU_c11210	putative stage IV sporulation protein B	1222317..1223423(+)						CAETHG_3211	stage IV sporulation protein B							CLCOS_05540	SpoIVB peptidase precursor							CLRAG_12250	SpoIVB peptidase precursor
1050	4	4	1	CLJU_c11220	spo0A-like protein	1223641..1224456(+)						CAETHG_3212	two-component system, response regulator, stage 0 sporulation protein A							CLCOS_05550	stage 0 sporulation protein A							CLRAG_12240	stage 0 sporulation protein A
1051	4	4	1	CLJU_c11230	hypothetical protein	1224525..1224695(+)						CAETHG_3213	hypothetical protein							CLCOS_05560	hypothetical protein							CLRAG_12230	hypothetical protein
1052	4	4	1	CLJU_c11240	ADP-ribose pyrophosphatase	1224805..1225326(+)						CAETHG_3214	ADP-ribose pyrophosphatase							CLCOS_05570	ADP-ribose pyrophosphatase							CLRAG_12220	ADP-ribose pyrophosphatase
1053	4	4	1	CLJU_c11250	putative stage II sporulation protein M	1225395..1226045(+)						CAETHG_3215	stage II sporulation protein M							CLCOS_05580	stage II sporulation protein M							CLRAG_12210	stage II sporulation protein M
1054	4	4	1	CLJU_c11260	putative integrase/recombinase XerD	1226304..1227182(+)						CAETHG_3217	integrase/recombinase XerD							CLCOS_05600	tyrosine recombinase XerD							CLRAG_12190	tyrosine recombinase XerD
1055	4	4	1	CLJU_c11270	D-alanyl-D-alanine carboxypeptidase	1227221..1228528(+)						CAETHG_3218	D-alanyl-D-alanine carboxypeptidase (penicillin-binding protein 5/6)							CLCOS_05610	D-alanyl-D-alanine carboxypeptidase DacF precursor							CLRAG_12180	D-alanyl-D-alanine carboxypeptidase DacF precursor
1056	4	4	1	CLJU_c11280	bifunctional tRNA-nucleotidyltransferase	1228687..1229853(+)						CAETHG_3219	tRNA nucleotidyltransferase (CCA-adding enzyme)							CLCOS_05620	multifunctional CCA protein							CLRAG_12170	multifunctional CCA protein
1057	4	4	1	CLJU_c11290	condensin subunit ScpA	1229854..1230609(+)						CAETHG_3220	condensin subunit ScpA							CLCOS_05630	segregation and condensation protein A							CLRAG_12160	segregation and condensation protein A
1058	4	4	1	CLJU_c11300	condensin subunit ScpB	1230599..1231174(+)						CAETHG_3221	segregation and condensation protein B							CLCOS_05640	segregation and condensation protein B							CLRAG_12150	segregation and condensation protein B
1059	4	4	1	CLJU_c11310	hypothetical protein	1231229..1231669(-)						CAETHG_3222	sporulation protein YtfJ							CLCOS_05650	putative spore protein YtfJ							CLRAG_12140	putative spore protein YtfJ
1060	4	4	1	CLJU_c11320	hypothetical protein	1231737..1232237(-)						CAETHG_3223	Protein of unknown function (DUF2953)							CLCOS_05660	hypothetical protein							CLRAG_12130	hypothetical protein
1061	4	4	1	CLJU_c11330	D-alanyl-D-alanine carboxypeptidase-like protein	1232529..1233632(+)						CAETHG_3224	D-alanyl-D-alanine carboxypeptidase							CLCOS_05670	D-alanyl-D-alanine carboxypeptidase DacB precursor							CLRAG_12120	D-alanyl-D-alanine carboxypeptidase DacB precursor
1062	4	4	1	CLJU_c11340	hypothetical protein	1234214..1234705(-)						CAETHG_3225	hypothetical protein							CLCOS_05680	hypothetical protein							CLRAG_12110	hypothetical protein
1063	4	4	1	CLJU_c11350	positive regulator of sigma(E), RseC/MucC	1235273..1235689(+)						CAETHG_3226	positive regulator of sigma(E), RseC/MucC							CLCOS_05690	SoxR reducing system protein RseC							CLRAG_12100	SoxR reducing system protein RseC
1064	4	4	1	CLJU_c11360	putative electron transport complex protein RnfC	1235903..1237276(+)						CAETHG_3227	electron transport complex protein RnfC							CLCOS_05700	electron transport complex subunit RnfC							CLRAG_12090	electron transport complex subunit RnfC
1065	4	4	1	CLJU_c11370	electron transport complex protein RnfD	1237295..1238290(+)						CAETHG_3228	electron transport complex protein RnfD							CLCOS_05710	electron transport complex subunit RsxD							CLRAG_12080	electron transport complex subunit RsxD
1066	4	4	1	CLJU_c11380	putative electron transport complex protein RnfG	1238297..1238854(+)						CAETHG_3229	electron transport complex protein RnfG							CLCOS_05720	electron transport complex subunit RsxG							CLRAG_12070	electron transport complex subunit RsxG
1067	4	4	1	CLJU_c11390	electron transport complex protein RnfE	1238857..1239498(+)						CAETHG_3230	electron transport complex protein RnfE							CLCOS_05730	electron transport complex subunit RnfE							CLRAG_12060	electron transport complex subunit RnfE
1068	4	4	1	CLJU_c11400	electron transport complex protein RnfA	1239498..1240079(+)						CAETHG_3231	electron transport complex protein RnfA							CLCOS_05740	electron transport complex subunit RsxA							CLRAG_12050	electron transport complex subunit RsxA
1069	4	4	1	CLJU_c11410	putative electron transport complex protein RnfB	1240095..1240949(+)						CAETHG_3232	electron transport complex, RnfABCDGE type, B subunit							CLCOS_05750	electron transport complex subunit RsxB							CLRAG_12040	electron transport complex subunit RsxB
1070	4	4	1	CLJU_c11420	heptaprenyl diphosphate synthase component I	1241204..1241722(-)						CAETHG_3233	heptaprenyl diphosphate synthase							CLCOS_05760	heptaprenyl diphosphate synthase component I							CLRAG_12030	heptaprenyl diphosphate synthase component I
1071	4	4	1	CLJU_c11430	hypothetical protein	1241751..1242134(-)						CAETHG_3234	hypothetical protein							CLCOS_05770	hypothetical protein							CLRAG_12020	hypothetical protein
1072	4	4	1	CLJU_c11440	hypothetical protein	1242340..1242996(-)						CAETHG_3235	protein of unknown function (DUF4397)							CLCOS_05780	hypothetical protein							CLRAG_12010	hypothetical protein
1073	4	4	1	CLJU_c11450	hypothetical protein	1243074..1243553(-)						CAETHG_3236	DOmain of unknown function (DUF4883)							CLCOS_05790	hypothetical protein							CLRAG_12000	hypothetical protein
1074	4	4	1	CLJU_c11460	putative hydrolase	1243874..1244695(+)						CAETHG_3237	hypothetical protein							CLCOS_05800	putative phosphatase YwpJ							CLRAG_11990	putative phosphatase YwpJ
1075	4	4	1	CLJU_c11470	hypothetical protein	1244753..1245013(+)						CAETHG_3238	DNA-binding transcriptional regulator, FrmR family							CLCOS_05810	copper-sensing transcriptional repressor CsoR							CLRAG_11980	copper-sensing transcriptional repressor CsoR
1076	4	4	1	CLJU_c11480	hypothetical protein	1245026..1245502(-)						CAETHG_3239	Uncharacterized membrane protein YjjB, DUF3815 family							CLCOS_05820	hypothetical protein							CLRAG_11970	hypothetical protein
1077	4	4	1	CLJU_c11490	hypothetical protein	1245499..1246269(-)						CAETHG_3240	Uncharacterized membrane protein YjjP, DUF1212 family							CLCOS_05830	inner membrane protein YjjP							CLRAG_11960	inner membrane protein YjjP
1078	4	4	1	CLJU_c11500	serine hydroxymethyltransferase (EC 2.1.2.1)	1246607..1247851(+)						CAETHG_3241	glycine hydroxymethyltransferase							CLCOS_05840	serine hydroxymethyltransferase							CLRAG_11950	serine hydroxymethyltransferase
1079	4	4	1	CLJU_c11510	putative hydrolase	1248061..1248840(-)						CAETHG_3242	hypothetical protein							CLCOS_05850	amidohydrolase							CLRAG_11940	amidohydrolase
1080	4	4	1	CLJU_c11520	transcriptional regulator, MerR family	1248897..1249298(-)						CAETHG_3243	DNA-binding transcriptional regulator, MerR family							CLCOS_05860	HTH-type transcriptional regulator YfmP							CLRAG_11930	HTH-type transcriptional regulator YfmP
1081	4	4	1	CLJU_c11530	hypothetical protein	1249444..1249686(+)						CAETHG_3244	hypothetical protein							CLCOS_05870	hypothetical protein							CLRAG_11920	hypothetical protein
1082	4	4	1	CLJU_c11540	phosphoribosylformylglycinamidine synthase (EC 6.3.5.3)	1249859..1253629(+)						CAETHG_3245	phosphoribosylformylglycinamidine synthase							CLCOS_05880	phosphoribosylformylglycinamidine synthase							CLRAG_11910	phosphoribosylformylglycinamidine synthase 2
1083	3	3	1	CLJU_c11550	transcriptional regulator, RpiR family	1253733..1254590(-)						CAETHG_3246	transcriptional regulator, RpiR family							CLCOS_05890	putative HTH-type transcriptional regulator YbbH							*
1084	3	3	1	CLJU_c11560	zinc-containing alcohol dehydrogenase	1254904..1255998(+)						CAETHG_3247	L-iditol 2-dehydrogenase							CLCOS_05910	threonine dehydrogenase or related zinc containing alcohol dehydrogenase							*
1085	3	3	1	CLJU_c11570	xylulose kinase	1256057..1257595(+)						CAETHG_3248	xylulokinase							CLCOS_05920	xylulose kinase							*
1086	3	3	1	CLJU_c11580	D-3-phosphoglycerate dehydrogenase	1257632..1258663(+)						CAETHG_3249	D-3-phosphoglycerate dehydrogenase							CLCOS_05930	putative 2-hydroxyacid dehydrogenase YoaD							*
1087	3	3	1	CLJU_c11590	6-phosphogluconate dehydrogenase	1258723..1259619(+)						CAETHG_3250	6-phosphogluconate dehydrogenase							CLCOS_05940	6-phosphogluconate dehydrogenase, NADP(+)-dependent, decarboxylating							*
1088	3	3	1	CLJU_c11610	gluconate kinase, FGGY family (EC 2.7.1.12)	1261587..1263107(+)						CAETHG_3252	gluconokinase							CLCOS_41300	xylulose kinase							*
1089	3	3	1	CLJU_c11620	putative D-isomer specific 2-hydroxyacid dehydrogenase family protein	1263139..1264062(+)						CAETHG_3253	D-3-phosphoglycerate dehydrogenase							CLCOS_41290	hydroxypyruvate reductase							*
1090	4	4	1	CLJU_c11630	2-keto-3-deoxy-phosphogluconate aldolase (EC 4.1.2.14)	1264107..1264751(+)						CAETHG_3254	2-keto-3-deoxy-phosphogluconate aldolase							CLCOS_41280	KHG/KDPG aldolase							CLRAG_25070	KHG/KDPG aldolase
1091	3	3	1	CLJU_c11640	putative C4-dicarboxylate transporter protein/chemotaxis domain-containing protein	1264910..1267072(+)						CAETHG_3255	tripartite ATP-independent transporter solute receptor, DctP family							CLCOS_41270	2,3-diketo-L-gulonate-binding periplasmic protein YiaO precursor							*
1092	4	4	1	CLJU_c11650	degV family protein	1267268..1268140(+)						CAETHG_3256	EDD domain protein, DegV family							CLCOS_41260	DegV domain-containing protein							CLRAG_11890	DegV domain-containing protein
1093	4	4	1	CLJU_c11660	ATP phosphoribosyltransferase, regulatory subunit	1268323..1269501(+)						CAETHG_3257	ATP phosphoribosyltransferase regulatory subunit							CLCOS_41250	ATP phosphoribosyltransferase regulatory subunit							CLRAG_11880	ATP phosphoribosyltransferase regulatory subunit
1094	4	4	1	CLJU_c11670	ATP phosphoribosyltransferase catalytic subunit (EC 2.4.2.17)	1269517..1270176(+)						CAETHG_3258	ATP phosphoribosyltransferase							CLCOS_41240	ATP phosphoribosyltransferase							CLRAG_11870	ATP phosphoribosyltransferase
1095	4	4	1	CLJU_c11680	histidinol dehydrogenase	1270188..1271492(+)						CAETHG_3259	histidinol dehydrogenase							CLCOS_41230	histidinol dehydrogenase							CLRAG_11860	histidinol dehydrogenase
1096	4	4	1	CLJU_c11690	imidazoleglycerol-phosphate dehydratase (EC 4.2.1.19)	1271523..1272107(+)						CAETHG_3260	imidazoleglycerol-phosphate dehydratase							CLCOS_41220	imidazoleglycerol-phosphate dehydratase							CLRAG_11850	imidazoleglycerol-phosphate dehydratase
1097	4	4	1	CLJU_c11700	imidazole glycerol phosphate synthase subunit hisH (EC 2.4.2.-)	1272231..1272839(+)						CAETHG_3261	glutamine amidotransferase							CLCOS_41210	imidazole glycerol phosphate synthase subunit HisH 1							CLRAG_11840	imidazole glycerol phosphate synthase subunit HisH 1
1098	4	4	1	CLJU_c11710	1-(5-phosphoribosyl)-5-[(5-phosphoribosylamino)methylideneamino] imidazole-4-carboxamide isomerase (EC 5.3.1.16)	1272865..1273578(+)						CAETHG_3262	1-(5-phosphoribosyl)-5-[(5-phosphoribosylamino)methylideneamino] imidazole-4-carboxamide isomerase							CLCOS_41200	1-(5-phosphoribosyl)-5-[(5-phosphoribosylamino)methylideneamino] imidazole-4-carboxamide isomerase							CLRAG_11830	1-(5-phosphoribosyl)-5-[(5-phosphoribosylamino)methylideneamino] imidazole-4-carboxamide isomerase
1099	4	4	1	CLJU_c11720	histidinol-phosphate aminotransferase protein	1273607..1274680(+)						CAETHG_3263	histidinol-phosphate aminotransferase							CLCOS_41190	histidinol-phosphate aminotransferase							CLRAG_11820	histidinol-phosphate aminotransferase
1100	4	4	1	CLJU_c11730	imidazole glycerol phosphate synthase subunit hisF (EC 4.1.3.-)	1274685..1275446(+)						CAETHG_3264	cyclase							CLCOS_41180	imidazole glycerol phosphate synthase subunit HisF							CLRAG_11810	imidazole glycerol phosphate synthase subunit HisF
1101	4	4	1	CLJU_c11740	phosphoribosyl-AMP cyclohydrolase (EC 3.5.4.19)	1275469..1275798(+)						CAETHG_3265	phosphoribosyl-AMP cyclohydrolase							CLCOS_41170	phosphoribosyl-AMP cyclohydrolase							CLRAG_11800	phosphoribosyl-AMP cyclohydrolase
1102	4	4	1	CLJU_c11750	phosphoribosyl-ATP pyrophosphatase (EC 3.6.1.31)	1275818..1276153(+)						CAETHG_3266	phosphoribosyl-ATP pyrophosphatase							CLCOS_41160	phosphoribosyl-ATP pyrophosphatase							CLRAG_11790	phosphoribosyl-ATP pyrophosphatase
1103	4	4	1	CLJU_c11760	hypothetical protein	1276553..1277203(+)						CAETHG_3267	PAP2 superfamily protein							CLCOS_41150	PAP2 superfamily protein							CLRAG_11780	PAP2 superfamily protein
1104	4	9	0.165	CLJU_c11770	two-component response regulator	1277149..1277844(+)	CLJU_c38680	CLJU_c32970				CAETHG_1195	DNA-binding response regulator, OmpR family, contains REC and winged-helix (wHTH) domain	CAETHG_3268						CLCOS_24620	alkaline phosphatase synthesis transcriptional regulatory protein PhoP	CLCOS_41140						CLRAG_11770	transcriptional regulatory protein WalR	CLRAG_15360
1105	4	4	1	CLJU_c11780	two component sensor histidine kinase	1277834..1279345(+)						CAETHG_3269	HAMP domain-containing protein							CLCOS_41130	sensor protein kinase WalK							CLRAG_11760	sensor histidine kinase YycG
1106	4	4	1	CLJU_c11790	hypothetical protein	1279429..1280022(+)						CAETHG_3270	hypothetical protein							CLCOS_41120	hypothetical protein							CLRAG_11750	hypothetical protein
1107	4	4	1	CLJU_c11800	putative permease	1280150..1281073(+)						CAETHG_3271	hypothetical protein							CLCOS_41110	putative transporter YfdV							CLRAG_11740	putative transporter YfdV
1108	4	4	1	CLJU_c11810	histidinol-phosphatase	1281088..1281861(+)						CAETHG_3272	histidinol-phosphatase (PHP family)							CLCOS_41100	histidinol-phosphatase							CLRAG_11730	histidinol-phosphatase
1109	4	4	1	CLJU_c11820	hypothetical protein	1281865..1282359(+)						CAETHG_3273	Flavin reductase like domain-containing protein							CLCOS_41090	flavoredoxin							CLRAG_11720	flavoredoxin
1110	3	3	1	CLJU_c11830	glycerol dehydratase, cobalamin-independent, large subunit (EC 4.2.1.30)	1282714..1285278(+)						CAETHG_3274	glycerol dehydratase, cobalamin-independent, large subunit							CLCOS_41080	4-hydroxyphenylacetate decarboxylase large subunit							*
1111	3	3	1	CLJU_c11840	glycerol dehydratase, cobalamin-independent, small subunit (EC 4.2.1.30)	1285397..1286329(+)						CAETHG_3275	glycerol dehydratase, cobalamin-independent, small subunit							CLCOS_41070	4-hydroxyphenylacetate decarboxylase activating enzyme							*
1112	3	3	1	CLJU_c11850	two component transcriptional regulator, AraC family	1286407..1287153(-)						CAETHG_3276	Helix-turn-helix domain-containing protein							CLCOS_36610	putative response regulatory protein							*
1113	3	3	1	CLJU_c11860	putative two-component sensor kinase	1287222..1288433(-)						CAETHG_3277	Histidine kinase-, DNA gyrase B-, and HSP90-like ATPase							CLCOS_36600	sensor histidine kinase YehU							*
1114	4	7	0.37	CLJU_c11870	putative ethanolamine utilization protein	1289030..1289893(+)	CLJU_c22790					CAETHG_0341	microcompartment protein PduB	CAETHG_3278						CLCOS_36590	propanediol utilization protein PduB	CLCOS_39380						CLRAG_02000	propanediol utilization protein PduB
1115	4	5	0.465	CLJU_c11880	ethanol dehydrogenase	1289949..1291091(+)						CAETHG_3279	Alcohol dehydrogenase, class IV							CLCOS_24320	iron-containing alcohol dehydrogenase class IV	CLCOS_36580						CLRAG_03030	iron-containing alcohol dehydrogenase
1116	3	3	1	CLJU_c11890	putative major intrinsic protein, aquaporin	1291136..1291945(+)						CAETHG_3280	glycerol uptake facilitator protein							CLCOS_36570	glycerol uptake facilitator protein							*
1117	3	5	0.401	CLJU_c11900	putative ethanolamine utilization cobalamin adenosyltransferase	1291980..1292753(+)	CLJU_c39810					CAETHG_3281	Ethanolamine utilization cobalamin adenosyltransferase	CAETHG_1827						*								CLRAG_22060	hypothetical protein
1118	4	8	0.25	CLJU_c11910	putative ethanolamine utilization protein	1292735..1293577(+)	CLJU_c39800					CAETHG_3282	ethanolamine utilization protein EutJ	CAETHG_1826						CLCOS_24180	cell division protein FtsA	CLCOS_41050						CLRAG_22050	chaperone protein DnaK	CLRAG_02890
1119	4	6	1	CLJU_c11920	putative microcompartment shell protein	1293594..1293899(+)	CLJU_c39790					CAETHG_3283	BMC domain-containing protein	CAETHG_1825						CLCOS_41060	BMC domain protein							CLRAG_22040	BMC domain protein
1120	3	5	1	CLJU_c11930	ethanolamine utilization protein EutN	1293893..1294159(+)	CLJU_c39780					CAETHG_3284	ethanolamine utilization protein EutN	CAETHG_1824						*								CLRAG_22030	carbon dioxide concentrating mechanism protein CcmL
1121	4	7	0.37	CLJU_c11940	transcriptional regulator	1294177..1294848(+)	CLJU_c39750					CAETHG_1821	ethanolamine utilization protein EutQ	CAETHG_3285						CLCOS_39790	ethanolamine utilization protein EutQ	CLCOS_06770						CLRAG_22000	ethanolamine utilization protein EutQ
1122	4	7	0.286	CLJU_c11950	putative microcompartment shellprotein	1294881..1295627(+)	CLJU_c39740					CAETHG_3286	Carboxysome shell and ethanolamine utilization microcompartment protein CcmL/EutN	CAETHG_1820						CLCOS_06760	major carboxysome shell protein 1C	CLCOS_39800						CLRAG_21990	major carboxysome shell protein 1A
1123	4	7	0.37	CLJU_c11960	acetaldehyde dehydrogenase (EC 1.2.1.10)	1295679..1297232(+)	CLJU_c39730					CAETHG_3287	acetaldehyde dehydrogenase	CAETHG_1819						CLCOS_24220	aldehyde-alcohol dehydrogenase							CLRAG_21980	aldehyde-alcohol dehydrogenase	CLRAG_02930
1124	3	5	1	CLJU_c11970	propanediol utilization protein	1297234..1297884(+)	CLJU_c39720					CAETHG_3288	Propanediol utilization protein	CAETHG_1818						*								CLRAG_21970	phosphate propanoyltransferase
1125	4	6	1	CLJU_c11980	putative microcompartment protein	1297933..1298223(+)	CLJU_c39710					CAETHG_3289	BMC domain-containing protein	CAETHG_1817						CLCOS_00590	propanediol utilization protein PduA							CLRAG_21960	propanediol utilization protein PduA
1126	4	7	1	CLJU_c11990	putative microcompartment protein	1298298..1298594(+)	CLJU_c39700					CAETHG_3290	BMC domain-containing protein	CAETHG_1816						CLCOS_36000	propanediol utilization protein PduA	CLCOS_33860						CLRAG_21950	propanediol utilization protein PduA
1127	3	3	1	CLJU_c12000	putative helicase subunit of Holliday junction resolvase	1298694..1300010(-)						CAETHG_3291	putative ATPase							CLCOS_33850	replication-associated recombination protein A							*
1128	4	7	0.16	CLJU_c12010	alanine racemase	1300512..1301672(+)	CLJU_c40390	CLJU_c32120				CAETHG_1140	alanine racemase							CLCOS_33840	alanine racemase	CLCOS_24020						CLRAG_02750	alanine racemase
1129	2	2	1	CLJU_c12020	transcriptional regulator, XRE family with cupin sensor	1302056..1302601(+)						*								CLCOS_33830	HTH-type transcriptional regulator PuuR							*
1130	1	1	1	CLJU_c12030	hypothetical protein	1302598..1302795(-)						*								*								*
1131	2	2	1	CLJU_c12040	putative dipeptide ABC transporter	1302913..1304502(+)						*								CLCOS_33820	putative D,D-dipeptide-binding periplasmic protein DdpA precursor							*
1132	2	2	1	CLJU_c12050	putative dipeptide ABC transporter permease	1304624..1305628(+)						*								CLCOS_33810	putative D,D-dipeptide transport system permease protein DdpB							*
1133	2	2	1	CLJU_c12060	putative dipeptide ABC transporter permease	1305640..1306521(+)						*								CLCOS_33800	putative D,D-dipeptide transport system permease protein DdpC							*
1134	2	2	1	CLJU_c12070	putative dipeptide ABC transporter ATPase	1306534..1307490(+)						*								CLCOS_33790	oligopeptide transport ATP-binding protein OppD							*
1135	2	2	1	CLJU_c12080	putative dipeptide ABC transporter ATPase	1307490..1308242(+)						*								CLCOS_33780	oligopeptide transport ATP-binding protein OppF							*
1136	2	2	1	CLJU_c12090	putative dipeptidase	1308276..1309253(+)						*								CLCOS_33770	membrane dipeptidase (peptidase family M19)							*
1137	4	4	1	CLJU_c12100	transcriptional regulator, BadM/Rrf2 family	1309469..1309915(+)						CAETHG_3292	transcriptional regulator, BadM/Rrf2 family							CLCOS_33760	HTH-type transcriptional regulator CymR							CLRAG_11700	HTH-type transcriptional regulator CymR
1138	4	8	0.5	CLJU_c12110	homocysteine desulfhydrase	1309916..1311124(+)	CLJU_c23390					CAETHG_0403	cysteine desulfurase	CAETHG_3293						CLCOS_00240	cysteine desulfurase IscS	CLCOS_33750						CLRAG_11690	cysteine desulfurase IscS	CLRAG_01360
1139	4	4	1	CLJU_c12120	Modular FeS cluster scaffolding protein NifU	1311121..1311552(+)						CAETHG_3294	Modular FeS cluster scaffolding protein NifU							CLCOS_33740	iron-sulfur cluster assembly scaffold protein IscU							CLRAG_11680	iron-sulfur cluster assembly scaffold protein IscU
1140	4	4	1	CLJU_c12130	hypothetical protein	1311703..1312209(+)						CAETHG_3295	Uncharacterized protein YrrD, contains PRC-barrel domain							CLCOS_33730	PRC-barrel domain protein							CLRAG_11670	PRC-barrel domain protein
1141	4	4	1	CLJU_c12140	putative permease	1312292..1313320(+)						CAETHG_3296	Predicted PurR-regulated permease PerM							CLCOS_33720	AI-2 transport protein TqsA							CLRAG_11660	AI-2 transport protein TqsA
1142	4	4	1	CLJU_c12150	alanyl-tRNA synthetase (EC 6.1.1.7)	1313692..1316331(+)						CAETHG_3297	alanyl-tRNA synthetase							CLCOS_33710	alanine--tRNA ligase							CLRAG_11650	alanine--tRNA ligase
1143	4	4	1	CLJU_c12160	hypothetical protein	1316393..1316644(+)						CAETHG_3298	Uncharacterized protein, UPF0297 family							CLCOS_33700	hypothetical protein							CLRAG_11640	hypothetical protein
1144	4	4	1	CLJU_c12170	putative Holliday junction resolvase	1316708..1317121(+)						CAETHG_3299	putative holliday junction resolvase							CLCOS_33690	putative holliday junction resolvase							CLRAG_11630	putative holliday junction resolvase
1145	4	4	1	CLJU_c12180	hypothetical protein	1317300..1317560(+)						CAETHG_3300	Protein of unknown function (DUF1292)							CLCOS_33680	hypothetical protein							CLRAG_11620	hypothetical protein
1146	4	4	1	CLJU_c12190	ferric uptake regulation protein	1317795..1318253(+)						CAETHG_3301	Fur family transcriptional regulator, ferric uptake regulator							CLCOS_33670	ferric uptake regulation protein							CLRAG_11610	ferric uptake regulation protein
1147	4	4	1	CLJU_c12200	putative metal-dependent hydrolase	1318293..1319960(+)						CAETHG_3302	ribonuclease J							CLCOS_33660	ribonuclease J 1							CLRAG_11600	ribonuclease J 1
1148	4	4	1	CLJU_c12210	hypothetical protein	1319995..1320354(+)						CAETHG_3303	Cell fate regulator YlbF, YheA/YmcA/DUF963 family (controls sporulation, competence, biofilm development)							CLCOS_33650	hypothetical protein							CLRAG_11590	hypothetical protein
1149	4	4	1	CLJU_c12220	putative membrane associated GTPase	1320529..1322352(+)						CAETHG_3304	GTP-binding protein							CLCOS_33640	GTP-binding protein TypA/BipA							CLRAG_11580	GTP-binding protein TypA/BipA
1150	4	4	1	CLJU_c12230	putative O-methyltransferase	1322410..1323057(+)						CAETHG_3305	Predicted O-methyltransferase YrrM							CLCOS_33630	putative O-methyltransferase/MSMEI_4947							CLRAG_11570	putative O-methyltransferase/MSMEI_4947
1151	4	4	1	CLJU_c12240	putative protease	1323059..1324285(+)						CAETHG_3306	putative protease							CLCOS_33620	putative protease YdcP precursor							CLRAG_11560	putative protease YdcP precursor
1152	4	4	1	CLJU_c12250	putative peptidoglycan glycosyltransferase	1324371..1326035(+)						CAETHG_3307	Cell division protein FtsI/penicillin-binding protein 2							CLCOS_33610	stage V sporulation protein D							CLRAG_11550	stage V sporulation protein D
1153	4	4	1	CLJU_c12260	RNA polymerase, sigma 27/28 subunit, RpsK/SigK	1326118..1326819(+)						CAETHG_3308	RNA polymerase sporulation-specific sigma factor							CLCOS_33600	RNA polymerase sigma-28 factor precursor							CLRAG_11540	RNA polymerase sigma-28 factor precursor
1154	4	4	1	CLJU_c12270	putative twitching motility protein	1327093..1328148(+)						CAETHG_3309	twitching motility protein PilT							CLCOS_35910	twitching mobility protein							CLRAG_11530	twitching mobility protein
1155	4	8	0.5	CLJU_c12280	putative glycosyltransferase	1328284..1329558(+)	CLJU_c21370					CAETHG_0223	hypothetical protein	CAETHG_3310						CLCOS_33490	beta-monoglucosyldiacylglycerol synthase	CLCOS_35900						CLRAG_11520	beta-monoglucosyldiacylglycerol synthase	CLRAG_30930
1156	4	4	1	CLJU_c12290	cell division protein FtsA	1329861..1331216(+)						CAETHG_3311	cell division protein FtsA							CLCOS_25340	cell division protein FtsA							CLRAG_11510	cell division protein FtsA
1157	4	4	1	CLJU_c12300	cell division protein FtsZ	1331235..1332344(+)						CAETHG_3312	cell division protein FtsZ							CLCOS_25350	cell division protein FtsZ							CLRAG_11500	cell division protein FtsZ
1158	4	4	1	CLJU_c12310	putative sporulation factor SpoIIGA	1332557..1333354(+)						CAETHG_3313	stage II sporulation protein GA (sporulation sigma-E factor processing peptidase)							CLCOS_25360	sporulation sigma-E factor-processing peptidase							CLRAG_11490	sporulation sigma-E factor-processing peptidase
1159	4	4	1	CLJU_c12320	RNA polymerase, sigma 29 subunit, SigE	1333532..1334257(+)						CAETHG_3314	RNA polymerase, sigma 29 subunit, SigE							CLCOS_25370	RNA polymerase sigma-E factor precursor							CLRAG_11480	RNA polymerase sigma-E factor precursor
1160	4	4	1	CLJU_c12330	RNA polymerase, sigma subunit, RpsG/SigG	1334331..1335104(+)						CAETHG_3315	RNA polymerase, sigma subunit, RpsG/SigG							CLCOS_25380	RNA polymerase sigma-F factor							CLRAG_11470	RNA polymerase sigma-F factor
1161	4	4	1	CLJU_c12340	putative sporulation-like protein	1335381..1335647(+)						CAETHG_3316	sporulation protein, YlmC/YmxH family							CLCOS_25390	PRC-barrel domain protein							CLRAG_11460	PRC-barrel domain protein
1162	4	4	1	CLJU_c12350	putative transcriptional regulator	1335715..1336170(+)						CAETHG_3317	transcriptional repressor NrdR							CLCOS_25400	transcriptional repressor NrdR							CLRAG_11450	transcriptional repressor NrdR
1163	4	4	1	CLJU_c12360	hypothetical protein	1336324..1337034(+)						CAETHG_3318	conserved hypothetical protein							CLCOS_25410	laccase domain protein YfiH							CLRAG_11440	laccase domain protein YfiH
1164	4	4	1	CLJU_c12370	putative transcriptional regulator	1337050..1337745(+)						CAETHG_3319	two-component system, OmpR family, alkaline phosphatase synthesis response regulator PhoP							CLCOS_25420	alkaline phosphatase synthesis transcriptional regulatory protein PhoP							CLRAG_11430	alkaline phosphatase synthesis transcriptional regulatory protein PhoP
1165	4	4	1	CLJU_c12380	putative phosphate regulon sensor protein	1337758..1339482(+)						CAETHG_3320	two-component system, OmpR family, phosphate regulon sensor histidine kinase PhoR							CLCOS_25430	alkaline phosphatase synthesis sensor protein PhoR							CLRAG_11420	alkaline phosphatase synthesis sensor protein PhoR
1166	4	4	1	CLJU_c12390	phosphate ABC transporter substrate-binding protein, PhoT family (TC 3.A.1.7.1)	1339652..1340554(+)						CAETHG_3321	phosphate ABC transporter substrate-binding protein, PhoT family							CLCOS_25440	phosphate-binding protein PstS 1 precursor							CLRAG_11410	phosphate-binding protein PstS 1 precursor
1167	4	4	1	CLJU_c12400	phosphate ABC transporter membrane protein 1, PhoT family (TC 3.A.1.7.1)	1340619..1341518(+)						CAETHG_3322	phosphate ABC transporter membrane protein 1, PhoT family							CLCOS_25450	phosphate transport system permease protein PstC							CLRAG_11400	phosphate transport system permease protein PstC
1168	4	4	1	CLJU_c12410	phosphate ABC transporter membrane protein 2, PhoT family (TC 3.A.1.7.1)	1341518..1342405(+)						CAETHG_3323	phosphate ABC transporter membrane protein 2, PhoT family							CLCOS_25460	phosphate transport system permease protein PstA							CLRAG_11390	phosphate transport system permease protein PstA
1169	4	4	1	CLJU_c12420	phosphate ABC transporter ATP-binding protein, PhoT family (TC 3.A.1.7.1)	1342418..1343167(+)						CAETHG_3324	phosphate ABC transporter ATP-binding protein, PhoT family							CLCOS_25470	phosphate import ATP-binding protein PstB 3							CLRAG_11380	phosphate import ATP-binding protein PstB 3
1170	4	4	1	CLJU_c12430	putative phosphate transporter protein	1343218..1343874(+)						CAETHG_3325	phosphate transport system protein							CLCOS_25480	hypothetical protein							CLRAG_11370	hypothetical protein
1171	4	4	1	CLJU_c12440	hypothetical protein	1344160..1344783(+)						CAETHG_3326	hypothetical protein							CLCOS_25490	putative pit accessory protein							CLRAG_11360	putative pit accessory protein
1172	4	4	1	CLJU_c12450	putative phosphate permease	1344776..1345771(+)						CAETHG_3327	inorganic phosphate transporter, PiT family							CLCOS_25500	Low-affinity inorganic phosphate transporter 1							CLRAG_11350	Low-affinity inorganic phosphate transporter 1
1173	4	4	1	CLJU_c12460	hypothetical protein	1345948..1347282(+)						CAETHG_3328	putative radical SAM enzyme, TIGR03279 family							CLCOS_25510	radical SAM superfamily protein							CLRAG_11340	radical SAM superfamily protein
1174	4	4	1	CLJU_c12470	putative GTP-binding protein	1347286..1348602(+)						CAETHG_3329	GTP-binding protein							CLCOS_25520	GTPase Der							CLRAG_11330	GTPase Der
1175	4	4	1	CLJU_c12480	glycerol 3-phosphate dehydrogenase (NAD(P)+) (EC 1.1.1.94)	1348605..1349603(+)						CAETHG_3330	glycerol 3-phosphate dehydrogenase (NAD(P)+)							CLCOS_25530	glycerol-3-phosphate dehydrogenase [NAD(P)+]							CLRAG_11320	glycerol-3-phosphate dehydrogenase [NAD(P)+]
1176	4	4	1	CLJU_c12490	stage IV sporulation protein A	1349681..1351159(+)						CAETHG_3331	stage IV sporulation protein A							CLCOS_25540	stage IV sporulation protein A							CLRAG_11310	stage IV sporulation protein A
1177	4	4	1	CLJU_c12500	hypothetical protein	1351514..1352392(+)						CAETHG_3332	TIGR00255 family protein							CLCOS_25550	hypothetical protein							CLRAG_11300	hypothetical protein
1178	4	4	1	CLJU_c12510	hypothetical protein	1352408..1352683(+)						CAETHG_3333	hypothetical protein							CLCOS_25560	hypothetical protein							CLRAG_11290	hypothetical protein
1179	4	4	1	CLJU_c12520	guanylate kinase (EC 2.7.4.8)	1352683..1353300(+)						CAETHG_3334	guanylate kinase							CLCOS_25570	guanylate kinase							CLRAG_11280	guanylate kinase
1180	4	4	1	CLJU_c12530	DNA-directed RNA polymerase subunit omega (EC 2.7.7.6)	1353293..1353511(+)						CAETHG_3335	DNA-directed RNA polymerase subunit omega							CLCOS_25580	DNA-directed RNA polymerase subunit omega							CLRAG_11270	DNA-directed RNA polymerase subunit omega
1181	4	4	1	CLJU_c12540	phosphopantothenoylcysteine synthase/decarboxylase	1353511..1354701(+)						CAETHG_3336	phosphopantothenoylcysteine decarboxylase / phosphopantothenate--cysteine ligase							CLCOS_25590	coenzyme A biosynthesis bifunctional protein CoaBC							CLRAG_11260	coenzyme A biosynthesis bifunctional protein CoaBC
1182	4	4	1	CLJU_c12550	replication restart DNA helicase PriA	1354794..1356995(+)						CAETHG_3337	replication restart DNA helicase PriA							CLCOS_25600	primosomal protein N'							CLRAG_11250	primosomal protein N'
1183	4	8	0.5	CLJU_c12560	N-formylmethionyl-tRNA deformylase	1357101..1357559(+)	CLJU_c13640					CAETHG_3446	peptide deformylase	CAETHG_3338						CLCOS_26680	peptide deformylase	CLCOS_25610						CLRAG_11240	peptide deformylase	CLRAG_10230
1184	4	4	1	CLJU_c12570	methionyl-tRNA formyltransferase	1357559..1358491(+)						CAETHG_3339	methionyl-tRNA formyltransferase							CLCOS_25620	methionyl-tRNA formyltransferase							CLRAG_11230	methionyl-tRNA formyltransferase
1185	4	4	1	CLJU_c12580	putative zinc-dependent metalloprotease	1358512..1359192(+)						CAETHG_3340	hypothetical protein							CLCOS_25630	putative neutral zinc metallopeptidase							CLRAG_11220	putative neutral zinc metallopeptidase
1186	4	4	1	CLJU_c12590	putative rRNA subunit cytosine-methyltransferase	1359281..1360612(+)						CAETHG_3341	16S rRNA (cytosine967-C5)-methyltransferase							CLCOS_25640	ribosomal RNA small subunit methyltransferase B							CLRAG_11210	ribosomal RNA small subunit methyltransferase B
1187	4	4	1	CLJU_c12600	23S rRNA m(2)A-2503 methyltransferase (EC 2.1.1.192)	1360622..1361659(+)						CAETHG_3342	23S rRNA m(2)A-2503 methyltransferase							CLCOS_25650	putative dual-specificity RNA methyltransferase RlmN							CLRAG_11200	putative dual-specificity RNA methyltransferase RlmN
1188	4	4	1	CLJU_c12610	putative protein phosphatase	1361674..1362393(+)						CAETHG_3343	protein phosphatase							CLCOS_25660	putative protein phosphatase 2C-type							CLRAG_11190	putative protein phosphatase 2C-type
1189	4	4	1	CLJU_c12620	serine/threonine protein kinase	1362390..1364297(+)						CAETHG_3344	serine/threonine protein kinase							CLCOS_25670	serine/threonine-protein kinase PrkC							CLRAG_11180	serine/threonine-protein kinase PrkC
1190	4	4	1	CLJU_c12630	putative GTPase	1364307..1365170(+)						CAETHG_3345	ribosome biogenesis GTPase							CLCOS_25680	putative ribosome biogenesis GTPase RsgA							CLRAG_11170	putative ribosome biogenesis GTPase RsgA
1191	4	4	1	CLJU_c12640	ribulose-phosphate 3-epimerase	1365211..1365861(+)						CAETHG_3346	ribulose-phosphate 3-epimerase							CLCOS_25690	ribulose-phosphate 3-epimerase							CLRAG_11160	ribulose-phosphate 3-epimerase
1192	4	4	1	CLJU_c12650	thiamine diphosphokinase	1365863..1366498(+)						CAETHG_3347	thiamine pyrophosphokinase							CLCOS_25700	thiamine pyrophosphokinase							CLRAG_11150	thiamine pyrophosphokinase
1193	1	1	1	CLJU_c12660	hypothetical protein	1366621..1366794(+)						*								*								*
1194	4	4	1	CLJU_c12670	LSU ribosomal protein L28P	1366930..1367121(-)						CAETHG_3348	large subunit ribosomal protein L28							CLCOS_25710	50S ribosomal protein L28							CLRAG_11140	50S ribosomal protein L28
1195	4	4	1	CLJU_c12680	putative alkaline shock protein	1367324..1367674(+)						CAETHG_3349	Uncharacterized conserved protein YloU, alkaline shock protein (Asp23) family							CLCOS_25720	hypothetical protein							CLRAG_11130	hypothetical protein
1196	4	4	1	CLJU_c12690	putative kinase	1367692..1369356(+)						CAETHG_3350	hypothetical protein							CLCOS_25730	dihydroxyacetone kinase subunit DhaL							CLRAG_11120	dihydroxyacetone kinase subunit DhaL
1197	4	4	1	CLJU_c12700	ATP-dependent DNA helicase RecG (EC 3.6.1.-)	1369414..1371453(+)						CAETHG_3351	ATP-dependent DNA helicase RecG							CLCOS_25740	ATP-dependent DNA helicase RecG							CLRAG_11110	ATP-dependent DNA helicase RecG
1198	4	4	1	CLJU_c12710	hypothetical protein	1371840..1372400(+)						CAETHG_3352	16S rRNA (guanine966-N2)-methyltransferase							CLCOS_25750	ribosomal RNA small subunit methyltransferase D							CLRAG_11100	ribosomal RNA small subunit methyltransferase D
1199	4	4	1	CLJU_c12720	Phosphopantetheine adenylyltransferase (EC 2.7.7.3)	1372406..1372900(+)						CAETHG_3353	Phosphopantetheine adenylyltransferase							CLCOS_25760	phosphopantetheine adenylyltransferase							CLRAG_11090	phosphopantetheine adenylyltransferase
1200	4	4	1	CLJU_c12730	hypothetical protein	1372922..1373446(+)						CAETHG_3354	hypothetical protein							CLCOS_25770	hypothetical protein							CLRAG_11080	hypothetical protein
1201	4	4	1	CLJU_c12740	putative sporulation integral membrane protein YlbJ	1373429..1374595(-)						CAETHG_3355	sporulation integral membrane protein YlbJ							CLCOS_25780	sporulation integral membrane protein YlbJ							CLRAG_11070	sporulation integral membrane protein YlbJ
1202	4	4	1	CLJU_c12750	hypothetical protein	1374676..1375905(-)						CAETHG_3357	Predicted nucleotidyltransferase							CLCOS_25790	hypothetical protein							CLRAG_11050	hypothetical protein
1203	1	1	1	CLJU_c12760	hypothetical protein	1376240..1376344(+)						*								*								*
1204	4	4	1	CLJU_c12770	phosphotransacetylase	1376316..1377317(+)						CAETHG_3358	phosphate acetyltransferase							CLCOS_25800	phosphate acetyltransferase							CLRAG_11040	phosphate acetyltransferase
1205	4	4	1	CLJU_c12780	acetate kinase	1377362..1378558(+)						CAETHG_3359	acetate kinase							CLCOS_25810	acetate kinase							CLRAG_11030	acetate kinase
1206	4	4	1	CLJU_c12790	hypothetical protein	1378622..1379125(+)						CAETHG_3360	uncharacterized protein							CLCOS_25820	hypothetical protein							CLRAG_11020	hypothetical protein
1207	4	4	1	CLJU_c12800	LSU ribosomal protein L32P	1379139..1379324(+)						CAETHG_3361	LSU ribosomal protein L32P							CLCOS_25830	50S ribosomal protein L32							CLRAG_11010	50S ribosomal protein L32
1208	4	4	1	CLJU_c12810	phosphate:acyl-[acyl carrier protein] acyltransferase	1379437..1380450(+)						CAETHG_3362	phosphate:acyl-[acyl carrier protein] acyltransferase							CLCOS_25840	phosphate acyltransferase							CLRAG_11000	phosphate acyltransferase
1209	4	4	1	CLJU_c12820	putative acyl carrier protein	1380569..1380802(+)						CAETHG_3363	acyl carrier protein							CLCOS_25850	acyl carrier protein							CLRAG_10990	acyl carrier protein
1210	4	4	1	CLJU_c12830	RNAse III (EC 3.1.26.3)	1381077..1381784(+)						CAETHG_3364	ribonuclease-3							CLCOS_25860	ribonuclease 3							CLRAG_10980	ribonuclease 3
1211	4	4	1	CLJU_c12840	hypothetical protein	1381803..1382870(+)						CAETHG_3365	Histone acetyltransferase, component of the RNA polymerase elongator complex							CLCOS_25870	oxygen-independent coproporphyrinogen-III oxidase-like protein YqeR							CLRAG_10970	oxygen-independent coproporphyrinogen-III oxidase-like protein YqeR
1212	4	4	1	CLJU_c12850	condensin subunit Smc	1383006..1386569(+)						CAETHG_3367	condensin subunit Smc							CLCOS_25890	chromosome partition protein Smc							CLRAG_10950	chromosome partition protein Smc
1213	4	4	1	CLJU_c12860	signal recognition particle-docking protein FtsY	1386604..1387515(+)						CAETHG_3368	fused signal recognition particle receptor							CLCOS_25900	signal recognition particle receptor FtsY							CLRAG_10940	signal recognition particle receptor FtsY
1214	4	4	1	CLJU_c12870	hypothetical protein	1387640..1387975(+)						CAETHG_3369	hypothetical protein							CLCOS_25910	putative DNA-binding protein							CLRAG_10930	putative DNA-binding protein
1215	4	4	1	CLJU_c12880	signal recognition particle subunit FFH/SRP54 (srp54)	1387992..1389341(+)						CAETHG_3370	signal recognition particle subunit FFH/SRP54 (srp54)							CLCOS_25920	signal recognition particle protein							CLRAG_10920	signal recognition particle protein
1216	4	4	1	CLJU_c12890	SSU ribosomal protein S16P	1389401..1389658(+)						CAETHG_3371	small subunit ribosomal protein S16							CLCOS_25930	30S ribosomal protein S16							CLRAG_10910	30S ribosomal protein S16
1217	4	4	1	CLJU_c12900	hypothetical protein	1389677..1389904(+)						CAETHG_3372	hypothetical protein							CLCOS_25940	hypothetical protein							CLRAG_10900	hypothetical protein
1218	4	4	1	CLJU_c12910	putative 16S rRNA processing protein	1390029..1390517(+)						CAETHG_3373	16S rRNA processing protein RimM							CLCOS_25950	ribosome maturation factor RimM							CLRAG_10890	ribosome maturation factor RimM
1219	4	4	1	CLJU_c12920	tRNA (guanine-N1)-methyltransferase	1390547..1391236(+)						CAETHG_3374	tRNA (guanine37-N1)-methyltransferase							CLCOS_25960	tRNA (guanine-N(1)-)-methyltransferase							CLRAG_10880	tRNA (guanine-N(1)-)-methyltransferase
1220	4	4	1	CLJU_c12930	ribosomal protein L19	1391369..1391716(+)						CAETHG_3375	large subunit ribosomal protein L19							CLCOS_25970	50S ribosomal protein L19							CLRAG_10870	50S ribosomal protein L19
1221	4	4	1	CLJU_c12940	signal peptidase I	1391772..1392296(+)						CAETHG_3376	signal peptidase I							CLCOS_25980	signal peptidase I S							CLRAG_10860	signal peptidase I T
1222	4	4	1	CLJU_c12950	putative GTP-binding protein	1392312..1393166(+)						CAETHG_3377	ribosome biogenesis GTPase A							CLCOS_25990	ribosome biogenesis GTPase A							CLRAG_10850	ribosome biogenesis GTPase A
1223	4	4	1	CLJU_c12960	RNase HII (EC 3.1.26.4)	1393197..1394054(+)						CAETHG_3378	RNase HII							CLCOS_26000	ribonuclease HII							CLRAG_10840	ribonuclease HII
1224	4	4	1	CLJU_c12970	hypothetical protein	1394061..1394429(-)						CAETHG_3379	putative endonuclease							CLCOS_26010	hypothetical protein							CLRAG_10830	hypothetical protein
1225	4	4	1	CLJU_c12980	putative ATPase	1394769..1396286(-)						CAETHG_3381	magnesium chelatase family protein							CLCOS_26030	competence protein ComM							CLRAG_10810	competence protein ComM
1226	4	4	1	CLJU_c12990	putative Smf protein	1396457..1397557(+)						CAETHG_3382	DNA processing protein							CLCOS_26040	hypothetical protein							CLRAG_10800	hypothetical protein
1227	4	4	1	CLJU_c13000	DNA topoisomerase I (EC 5.99.1.2)	1397670..1399778(+)						CAETHG_3383	DNA topoisomerase-1							CLCOS_26050	DNA topoisomerase 1							CLRAG_10790	DNA topoisomerase 1
1228	4	4	1	CLJU_c13010	putative transcriptional repressor CodY	1400095..1400871(+)						CAETHG_3384	transcriptional pleiotropic repressor							CLCOS_26060	GTP-sensing transcriptional pleiotropic repressor CodY							CLRAG_10780	GTP-sensing transcriptional pleiotropic repressor CodY
1229	4	4	1	CLJU_c13020	SSU ribosomal protein S2P	1401216..1401923(+)						CAETHG_3385	small subunit ribosomal protein S2							CLCOS_26070	30S ribosomal protein S2							CLRAG_10770	30S ribosomal protein S2
1230	4	4	1	CLJU_c13030	elongation factor Ts	1402174..1403094(+)						CAETHG_3386	elongation factor Ts							CLCOS_26080	elongation factor Ts							CLRAG_10760	elongation factor Ts
1231	4	4	1	CLJU_c13040	uridylate kinase (EC 2.7.4.22)	1403191..1403904(+)						CAETHG_3387	uridylate kinase							CLCOS_26090	uridylate kinase							CLRAG_10750	uridylate kinase
1232	4	4	1	CLJU_c13050	putative ribosome recycling factor	1403925..1404482(+)						CAETHG_3388	ribosome recycling factor							CLCOS_26100	ribosome-recycling factor							CLRAG_10740	ribosome-recycling factor
1233	4	4	1	CLJU_c13060	undecaprenyl pyrophosphate synthetase	1404643..1405410(+)						CAETHG_3389	undecaprenyl diphosphate synthase							CLCOS_26110	ditrans,polycis-undecaprenyl-diphosphate synthase ((2E,6E)-farnesyl-diphosphate specific)							CLRAG_10730	ditrans,polycis-undecaprenyl-diphosphate synthase ((2E,6E)-farnesyl-diphosphate specific)
1234	4	4	1	CLJU_c13070	putative nucleotidyltransferase	1405484..1406281(+)						CAETHG_3390	phosphatidate cytidylyltransferase							CLCOS_26120	phosphatidate cytidylyltransferase							CLRAG_10720	phosphatidate cytidylyltransferase
1235	4	4	1	CLJU_c13080	1-deoxy-D-xylulose 5-phosphate reductoisomerase (EC 1.1.1.267)	1406681..1407838(+)						CAETHG_3391	1-deoxy-D-xylulose 5-phosphate reductoisomerase							CLCOS_26130	1-deoxy-D-xylulose 5-phosphate reductoisomerase							CLRAG_10710	1-deoxy-D-xylulose 5-phosphate reductoisomerase
1236	4	4	1	CLJU_c13090	putative membrane-associated metalloprotease	1407858..1408868(+)						CAETHG_3392	regulator of sigma E protease							CLCOS_26140	regulator of sigma-W protease RasP							CLRAG_10700	regulator of sigma-W protease RasP
1237	4	4	1	CLJU_c13100	4-hydroxy-3-methylbut-2-en-1-yl diphosphate synthase (EC 1.17.4.3)	1408910..1409959(+)						CAETHG_3393	4-hydroxy-3-methylbut-2-en-1-yl diphosphate synthase							CLCOS_26150	4-hydroxy-3-methylbut-2-en-1-yl diphosphate synthase							CLRAG_10690	4-hydroxy-3-methylbut-2-en-1-yl diphosphate synthase
1238	4	4	1	CLJU_c13110	hypothetical protein	1410224..1410688(+)						CAETHG_3394	ribosome maturation factor RimP							CLCOS_26160	ribosome maturation factor RimP							CLRAG_10680	ribosome maturation factor RimP
1239	4	4	1	CLJU_c13120	NusA antitermination factor	1410706..1411770(+)						CAETHG_3395	NusA antitermination factor							CLCOS_26170	hypothetical protein							CLRAG_10670	hypothetical protein
1240	4	4	1	CLJU_c13130	hypothetical protein	1411788..1412057(+)						CAETHG_3396	hypothetical protein							CLCOS_26180	hypothetical protein							CLRAG_10660	hypothetical protein
1241	4	4	1	CLJU_c13140	putative ribosomal protein	1412047..1412364(+)						CAETHG_3397	Ribosomal protein L7Ae							CLCOS_26190	putative ribosomal protein YlxQ							CLRAG_10650	putative ribosomal protein YlxQ
1242	4	4	1	CLJU_c13150	bacterial translation initiation factor 2 (bIF-2)	1412382..1414484(+)						CAETHG_3398	translation initiation factor IF-2							CLCOS_26200	translation initiation factor IF-2							CLRAG_10640	translation initiation factor IF-2
1243	4	4	1	CLJU_c13160	ribosome-binding factor A	1414503..1414868(+)						CAETHG_3399	ribosome-binding factor A							CLCOS_26210	ribosome-binding factor A							CLRAG_10630	ribosome-binding factor A
1244	4	4	1	CLJU_c13170	putative phosphoesterase	1414861..1415817(+)						CAETHG_3400	phosphoesterase RecJ domain-containing protein							CLCOS_26220	bifunctional oligoribonuclease and PAP phosphatase NrnA							CLRAG_10620	bifunctional oligoribonuclease and PAP phosphatase NrnA
1245	4	4	1	CLJU_c13180	tRNA pseudouridine synthase B	1415814..1416695(+)						CAETHG_3401	tRNA pseudouridine55 synthase							CLCOS_26230	tRNA pseudouridine synthase B							CLRAG_10610	tRNA pseudouridine synthase B
1246	4	4	1	CLJU_c13190	bifunctional enzyme FAD synthetase /riboflavin kinase	1416698..1417636(+)						CAETHG_3402	riboflavin kinase / FMN adenylyltransferase							CLCOS_26240	riboflavin biosynthesis protein RibF							CLRAG_10600	riboflavin biosynthesis protein RibF
1247	4	4	1	CLJU_c13200	SSU ribosomal protein S15P	1417752..1418015(+)						CAETHG_3403	SSU ribosomal protein S15P							CLCOS_26250	30S ribosomal protein S15							CLRAG_10590	30S ribosomal protein S15
1248	4	4	1	CLJU_c13210	polyribonucleotide nucleotidyltransferase	1418078..1420231(+)						CAETHG_3404	polyribonucleotide nucleotidyltransferase							CLCOS_26260	polyribonucleotide nucleotidyltransferase							CLRAG_10580	polyribonucleotide nucleotidyltransferase
1249	4	4	1	CLJU_c13220	putative zinc-dependent protease	1420339..1421637(+)						CAETHG_3405	Predicted Zn-dependent peptidase							CLCOS_26270	protease 3 precursor							CLRAG_10570	protease 3 precursor
1250	4	4	1	CLJU_c13230	hypothetical protein	1421724..1421996(+)						CAETHG_3406	sporulation protein, YlmC/YmxH family							CLCOS_26280	PRC-barrel domain protein							CLRAG_10560	PRC-barrel domain protein
1251	4	4	1	CLJU_c13240	putative protease	1422103..1422768(+)						CAETHG_3407	ATP-dependent protease ClpP, protease subunit							CLCOS_26290	translocation-enhancing protein TepA							CLRAG_10550	translocation-enhancing protein TepA
1252	4	4	1	CLJU_c13250	DNA translocase FtsK	1422952..1425210(+)						CAETHG_3408	DNA segregation ATPase FtsK/SpoIIIE, S-DNA-T family							CLCOS_26300	DNA translocase SpoIIIE							CLRAG_10540	DNA translocase SpoIIIE
1253	4	4	1	CLJU_c13260	SSU ribosomal protein S12P methylthiotransferase (EC 2.-.-.-)	1425270..1426592(+)						CAETHG_3409	SSU ribosomal protein S12P methylthiotransferase							CLCOS_26310	ribosomal protein S12 methylthiotransferase RimO							CLRAG_10530	ribosomal protein S12 methylthiotransferase RimO
1254	4	4	1	CLJU_c13270	CDP-diacylglycerol--glycerol-3-phosphate 3-phosphatidyltransferase (EC 2.7.8.5)	1426594..1427181(+)						CAETHG_3410	CDP-diacylglycerol--glycerol-3-phosphate 3-phosphatidyltransferase							CLCOS_26320	CDP-diacylglycerol--glycerol-3-phosphate 3-phosphatidyltransferase							CLRAG_10520	CDP-diacylglycerol--glycerol-3-phosphate 3-phosphatidyltransferase
1255	4	4	1	CLJU_c13280	recombinase RecA	1427327..1428415(+)						CAETHG_3411	recombination protein RecA							CLCOS_26330	protein RecA							CLRAG_10510	protein RecA
1256	4	4	1	CLJU_c13290	hypothetical protein	1428651..1430195(+)						CAETHG_3412	ribonucrease Y							CLCOS_26340	ribonuclease Y							CLRAG_10500	ribonuclease Y
1257	4	4	1	CLJU_c13300	stage V sporulation protein S	1430346..1430594(+)						CAETHG_3413	stage V sporulation protein S							CLCOS_26350	stage V sporulation protein S							CLRAG_10490	stage V sporulation protein S
1258	4	4	1	CLJU_c13310	putative 4-hydroxybenzoate polyprenyltransferase	1430752..1431612(+)						CAETHG_3414	4-hydroxybenzoate polyprenyltransferase							CLCOS_26360	decaprenyl-phosphate phosphoribosyltransferase							CLRAG_10480	decaprenyl-phosphate phosphoribosyltransferase
1259	4	9	0.119	CLJU_c13320	hypothetical protein	1431631..1432932(+)	CLJU_c32980					CAETHG_1196	Dolichyl-phosphate-mannose-protein mannosyltransferase	CAETHG_3415						CLCOS_26370	hypothetical protein	CLCOS_24630						CLRAG_10470	hypothetical protein	CLRAG_11900	CLRAG_15350
1260	4	4	1	CLJU_c13330	hypothetical protein	1432929..1433285(+)						CAETHG_3416	EamA-like transporter family protein							CLCOS_26380	putative 4-amino-4-deoxy-L-arabinose-phosphoundecaprenol flippase subunit ArnF							CLRAG_10460	putative 4-amino-4-deoxy-L-arabinose-phosphoundecaprenol flippase subunit ArnF
1261	4	4	1	CLJU_c13340	aspartate aminotransferase	1433357..1434550(+)						CAETHG_3417	aspartate aminotransferase							CLCOS_26390	aspartate aminotransferase							CLRAG_10450	aspartate aminotransferase
1262	4	4	1	CLJU_c13350	putative phosphocarrier protein	1434675..1434935(+)						CAETHG_3418	phosphocarrier protein							CLCOS_26400	phosphocarrier protein HPr							CLRAG_10440	phosphocarrier protein HPr
1263	4	4	1	CLJU_c13360	hypothetical protein	1434978..1435193(-)						CAETHG_3419	hypothetical protein							CLCOS_26410	hypothetical protein							CLRAG_10430	hypothetical protein
1264	4	4	1	CLJU_c13370	adenylosuccinate lyase	1435441..1436871(+)						CAETHG_3420	adenylosuccinate lyase							CLCOS_26420	adenylosuccinate lyase							CLRAG_10420	adenylosuccinate lyase
1265	4	4	1	CLJU_c13380	hypothetical protein	1437007..1437939(+)						CAETHG_3422	hypothetical protein							CLCOS_26430	hypothetical protein							CLRAG_10410	hypothetical protein
1266	4	4	1	CLJU_c13390	glutamyl-tRNA synthetase	1437951..1439393(-)						CAETHG_3423	glutamyl-tRNA synthetase							CLCOS_26440	glutamate--tRNA ligase							CLRAG_10400	glutamate--tRNA ligase
1267	4	8	0.5	CLJU_c13400	glyceraldehyde-3-phosphate dehydrogenase	1439754..1440809(+)	CLJU_c39150					CAETHG_1760	glyceraldehyde-3-phosphate dehydrogenase (NAD+)	CAETHG_3424						CLCOS_03770	glyceraldehyde-3-phosphate dehydrogenase 1	CLCOS_26450						CLRAG_10390	glyceraldehyde-3-phosphate dehydrogenase	CLRAG_21300
1268	4	4	1	CLJU_c13410	D-alanyl-D-alanine carboxypeptidase	1440925..1442166(-)						CAETHG_3425	D-alanyl-D-alanine carboxypeptidase							CLCOS_26460	D-alanyl-D-alanine carboxypeptidase DacB precursor							CLRAG_10380	D-alanyl-D-alanine carboxypeptidase DacB precursor
1269	4	4	1	CLJU_c13420	putative hydrolase	1442362..1442970(+)						CAETHG_3426	8-oxo-dGTP pyrophosphatase MutT, NUDIX family							CLCOS_26470	putative nudix hydrolase NudL							CLRAG_10370	putative nudix hydrolase NudL
1270	4	4	1	CLJU_c13430	nicotinate phosphoribosyltransferase	1443091..1444572(-)						CAETHG_3427	nicotinate phosphoribosyltransferase							CLCOS_26480	nicotinate phosphoribosyltransferase pncB2							CLRAG_10360	nicotinate phosphoribosyltransferase pncB2
1271	4	4	1	CLJU_c13440	thiamine-phosphate pyrophosphorylase	1444739..1445341(-)						CAETHG_3428	thiamine-phosphate pyrophosphorylase							CLCOS_26490	regulatory protein TenI							CLRAG_10350	regulatory protein TenI
1272	4	4	1	CLJU_c13450	putative signal receiver domain-containing protein	1445798..1446175(+)						CAETHG_3429	two-component system, chemotaxis family, response regulator CheY							CLCOS_26500	CAI-1 autoinducer sensor kinase/phosphatase CqsS							CLRAG_10340	CAI-1 autoinducer sensor kinase/phosphatase CqsS
1273	4	4	1	CLJU_c13460	methyl-accepting chemotaxis sensory transducer with Cache sensor	1446300..1448300(-)						CAETHG_3430	methyl-accepting chemotaxis sensory transducer with Cache sensor							CLCOS_26510	methyl-accepting chemotaxis protein McpC							CLRAG_10330	methyl-accepting chemotaxis protein McpC
1274	4	6	0.334	CLJU_c13470	putative transcriptional regulator	1448571..1448942(+)	CLJU_c13550					CAETHG_3431	BlaI family transcriptional regulator, penicillinase repressor							CLCOS_26520	penicillinase repressor	CLCOS_26600						CLRAG_10320	penicillinase repressor
1275	4	4	1	CLJU_c13480	putative regulatory protein	1448949..1450436(+)						CAETHG_3432	bla regulator protein blaR1							CLCOS_26530	regulatory protein BlaR1							CLRAG_10310	regulatory protein BlaR1
1276	4	6	0.334	CLJU_c13490	subtilin related serine protease	1450727..1451872(+)	CLJU_c13560					CAETHG_3433	Serine protease, subtilisin family							CLCOS_26540	aqualysin-1 precursor	CLCOS_26610						CLRAG_10300	aqualysin-1 precursor
1277	1	1	1	CLJU_c13500	hypothetical protein	1451927..1452052(+)						*								*								*
1278	1	1	1	CLJU_c13510	hypothetical protein	1452083..1452358(+)						*								*								*
1279	3	3	1	CLJU_c13520	hypothetical protein	1452780..1454756(-)						CAETHG_3436	hypothetical protein							CLCOS_26570	Non-reducing end beta-L-arabinofuranosidase							*
1280	3	3	1	CLJU_c13530	putative sugar:sodium symporter	1454779..1456170(-)						CAETHG_3437	sugar (Glycoside-Pentoside-Hexuronide) transporter							CLCOS_26580	putative symporter YjmB							*
1281	3	3	1	CLJU_c13540	putative AraC family transcriptional regulator	1456304..1457290(+)						CAETHG_3438	AraC-like ligand binding domain-containing protein							CLCOS_26590	HTH-type transcriptional activator Btr							*
1282	4	4	1	CLJU_c13570	putative RNA polymerase sigma factor	1459115..1459678(+)						CAETHG_3440	RNA polymerase sigma-70 factor, ECF subfamily							CLCOS_26620	RNA polymerase sigma factor SigX							CLRAG_10290	RNA polymerase sigma factor SigX
1283	4	4	1	CLJU_c13580	hypothetical protein	1459675..1461135(+)						CAETHG_3441	protein of unknown function (DUF4179)							CLCOS_26630	hypothetical protein							CLRAG_10280	hypothetical protein
1284	1	1	1	CLJU_c13590	hypothetical protein	1461229..1461354(+)						*								*								*
1285	4	4	1	CLJU_c13600	transcriptional regulator, IclR family	1461553..1462344(+)						CAETHG_3442	transcriptional regulator, IclR family							CLCOS_26640	HTH-type transcriptional repressor AllR							CLRAG_10270	HTH-type transcriptional repressor AllR
1286	4	4	1	CLJU_c13610	putative KDPG and KHG aldolase	1462422..1463066(+)						CAETHG_3443	2-dehydro-3-deoxyphosphogluconate aldolase / (4S)-4-hydroxy-2-oxoglutarate aldolase							CLCOS_26650	2-dehydro-3-deoxy-6-phosphogalactonate aldolase							CLRAG_10260	KHG/KDPG aldolase
1287	4	4	1	CLJU_c13620	putative MFS transporter	1463226..1464524(+)						CAETHG_3444	Sugar phosphate permease							CLCOS_26660	L-galactonate transporter							CLRAG_10250	L-galactonate transporter
1288	4	4	1	CLJU_c13630	shikimate kinase-like protein	1464524..1465099(+)						CAETHG_3445	Predicted kinase							CLCOS_26670	shikimate kinase							CLRAG_10240	shikimate kinase
1289	4	4	1	CLJU_c13650	hypothetical protein	1465958..1466131(-)						CAETHG_3447	hypothetical protein							CLCOS_26700	hypothetical protein							CLRAG_10220	hypothetical protein
1290	4	4	1	CLJU_c13660	hypothetical protein	1466367..1467767(+)						CAETHG_3448	uncharacterized protein, PH0010 family/AmmeMemoRadiSam system protein A/AmmeMemoRadiSam system protein B							CLCOS_26710	2-aminophenol 1,6-dioxygenase subunit beta							CLRAG_10210	2-aminophenol 1,6-dioxygenase subunit beta
1291	4	4	1	CLJU_c13670	putative pyruvate formate-lyase activating enzyme	1467797..1468783(+)						CAETHG_3449	pyruvate formate lyase activating enzyme							CLCOS_26720	cyclic pyranopterin monophosphate synthase							CLRAG_10200	cyclic pyranopterin monophosphate synthase
1292	4	4	1	CLJU_c13680	transcriptional regulator, XRE family with cupin sensor	1468825..1469397(-)						CAETHG_3450	transcriptional regulator, XRE family with cupin sensor							CLCOS_26730	HTH-type transcriptional repressor RghR							CLRAG_10190	HTH-type transcriptional repressor RghR
1293	4	4	1	CLJU_c13690	putative branched amino acid transport protein	1469523..1470224(+)						CAETHG_3451	4-azaleucine resistance probable transporter AzlC							CLCOS_26740	inner membrane protein YgaZ							CLRAG_10180	inner membrane protein YgaZ
1294	4	4	1	CLJU_c13700	hypothetical protein	1470229..1470543(+)						CAETHG_3452	Branched-chain amino acid transport protein							CLCOS_26750	branched-chain amino acid transport protein (AzlD)							CLRAG_10170	branched-chain amino acid transport protein (AzlD)
1295	4	4	1	CLJU_c13710	transcriptional regulator	1470666..1471763(+)						CAETHG_3453	Transcriptional regulator, contains XRE-family HTH domain							CLCOS_26760	HTH-type transcriptional regulator Xre							CLRAG_10130	HTH-type transcriptional regulator Xre
1296	3	5	0.401	CLJU_c13720	hypothetical protein	1471941..1472198(+)						CAETHG_2685	Protein of unknown function (DUF2442)	CAETHG_3454						CLCOS_26770	hypothetical protein	CLCOS_31550						*
1297	4	4	1	CLJU_c13730	hypothetical protein	1472349..1472693(+)						CAETHG_3455	Phenylpyruvate tautomerase PptA, 4-oxalocrotonate tautomerase family							CLCOS_26780	hypothetical protein							CLRAG_10120	hypothetical protein
1298	4	4	1	CLJU_c13740	putative transcriptional regulator	1472781..1473119(+)						CAETHG_3456	arsenate reductase							CLCOS_26790	regulatory protein MgsR							CLRAG_10110	regulatory protein Spx
1299	4	4	1	CLJU_c13750	hypothetical protein	1473124..1474290(+)						CAETHG_3457	Predicted PurR-regulated permease PerM							CLCOS_26800	pheromone autoinducer 2 transporter							CLRAG_10100	pheromone autoinducer 2 transporter
1300	4	5	0.31	CLJU_c13760	methyl-accepting chemotaxis sensory transducer with Cache sensor	1474835..1476868(+)						CAETHG_3459	methyl-accepting chemotaxis sensory transducer with Cache sensor							CLCOS_26820	methyl-accepting chemotaxis protein 4							CLRAG_10080	methyl-accepting chemotaxis protein 2	CLRAG_34660
1301	4	4	1	CLJU_c13770	putative sensory transduction histidine kinase	1476917..1478329(-)						CAETHG_3460	His Kinase A (phospho-acceptor) domain-containing protein							CLCOS_26830	alkaline phosphatase synthesis sensor protein PhoR							CLRAG_10070	alkaline phosphatase synthesis sensor protein PhoR
1302	4	8	0.5	CLJU_c13780	putative transcriptional regulator	1478381..1479097(-)	CLJU_c30140					CAETHG_1014	DNA-binding response regulator, OmpR family, contains REC and winged-helix (wHTH) domain	CAETHG_3461						CLCOS_30260	transcriptional regulatory protein YycF	CLCOS_26840						CLRAG_10060	transcriptional regulatory protein YycF	CLRAG_15720
1303	4	4	1	CLJU_c13790	putative ABC transporter ATPase	1479260..1480171(+)						CAETHG_3462	ABC-2 type transport system ATP-binding protein							CLCOS_26850	putative ABC transporter ATP-binding protein YxlF							CLRAG_10050	putative ABC transporter ATP-binding protein YxlF
1304	4	4	1	CLJU_c13800	putative permease	1480168..1480929(+)						CAETHG_3463	hypothetical protein							CLCOS_26860	ABC-2 family transporter protein							CLRAG_10040	ABC-2 family transporter protein
1305	4	4	1	CLJU_c13810	putative ABC transporter permease	1480941..1481672(+)						CAETHG_3464	hypothetical protein							CLCOS_26870	ABC-2 family transporter protein							CLRAG_10030	ABC-2 family transporter protein
1306	4	4	1	CLJU_c13820	two component transcriptional regulator, LytTR family	1481915..1482655(-)						CAETHG_3465	two component transcriptional regulator, LytTR family							CLCOS_26880	sensory transduction protein LytR							CLRAG_10020	sensory transduction protein LytR
1307	4	4	1	CLJU_c13830	methyl-accepting chemotaxis sensory transducer with Cache sensor	1482871..1484859(+)						CAETHG_3466	methyl-accepting chemotaxis sensory transducer with Cache sensor							CLCOS_26890	methyl-accepting chemotaxis protein PctB							CLRAG_10010	methyl-accepting chemotaxis protein McpA
1308	4	4	1	CLJU_c13840	hypothetical protein	1484924..1485658(+)						CAETHG_3467	hypothetical protein							CLCOS_26900	hypothetical protein							CLRAG_10000	hypothetical protein
1309	4	4	1	CLJU_c13850	hypothetical protein	1485701..1486096(-)						CAETHG_3468	Uncharacterized protein, pyridoxamine 5'-phosphate oxidase (PNPOx-like) family							CLCOS_26910	pyridoxamine 5'-phosphate oxidase							CLRAG_09990	pyridoxamine 5'-phosphate oxidase
1310	4	4	1	CLJU_c13860	putative methyl-accepting transducer	1486374..1487765(+)						CAETHG_3469	methyl-accepting chemotaxis protein							CLCOS_26920	methyl-accepting chemotaxis protein 2							CLRAG_09980	methyl-accepting chemotaxis protein 2
1311	4	4	1	CLJU_c13870	putative sodium:solute symporter	1487866..1489275(-)						CAETHG_3470	solute:Na+ symporter, SSS family							CLCOS_26930	sodium/proline symporter							CLRAG_09970	sodium/proline symporter
1312	4	8	0.5	CLJU_c13880	electron transfer flavoprotein beta subunit	1489620..1490417(+)	CLJU_c20330					CAETHG_0115	electron transfer flavoprotein beta subunit	CAETHG_3471						CLCOS_02920	acryloyl-CoA reductase electron transfer subunit gamma	CLCOS_26940						CLRAG_09960	acryloyl-CoA reductase electron transfer subunit gamma	CLRAG_25960
1313	4	8	0.5	CLJU_c13890	electron transfer flavoprotein alpha subunit apoprotein	1490430..1491407(+)	CLJU_c20340					CAETHG_0116	electron transfer flavoprotein alpha subunit apoprotein	CAETHG_3472						CLCOS_02930	acryloyl-CoA reductase electron transfer subunit beta	CLCOS_26950						CLRAG_09950	acryloyl-CoA reductase electron transfer subunit beta	CLRAG_25950
1314	4	4	1	CLJU_c13900	putative FAD/FMN-containing dehydrogenase	1491421..1492806(+)						CAETHG_3473	glycolate oxidase							CLCOS_26960	putative FAD-linked oxidoreductase							CLRAG_09940	putative FAD-linked oxidoreductase
1315	4	4	1	CLJU_c13910	transcriptional regulator, GntR family	1492980..1493681(-)						CAETHG_3474	GntR family transcriptional regulator, transcriptional repressor for pyruvate dehydrogenase complex							CLCOS_26970	Glc operon transcriptional activator							CLRAG_09220	Glc operon transcriptional activator
1316	4	8	0.5	CLJU_c13920	hypothetical protein	1493859..1494428(-)	CLJU_c13930					CAETHG_3476	hypothetical protein	CAETHG_3475						CLCOS_26990	hypothetical protein	CLCOS_26980						CLRAG_09230	hypothetical protein	CLRAG_09240
1317	4	4	1	CLJU_c13940	oligopeptide transporter	1495293..1497215(+)						CAETHG_3477	putative oligopeptide transporter, OPT family							CLCOS_27000	OPT oligopeptide transporter protein							CLRAG_09250	OPT oligopeptide transporter protein
1318	4	4	1	CLJU_c13950	hypothetical protein	1497205..1497555(+)						CAETHG_3478	Coenzyme PQQ synthesis protein D (PqqD)							CLCOS_27010	coenzyme PQQ synthesis protein D (PqqD)							CLRAG_09260	coenzyme PQQ synthesis protein D (PqqD)
1319	4	4	1	CLJU_c13960	ferrous iron transport protein A	1497757..1497993(+)						CAETHG_3479	ferrous iron transport protein A							CLCOS_27020	ferrous iron transport protein A							CLRAG_09270	ferrous iron transport protein A
1320	4	4	1	CLJU_c13970	FeoA-like protein	1498018..1498251(+)						CAETHG_3480	ferrous iron transport protein A							CLCOS_27030	FeoA domain protein							CLRAG_09280	FeoA domain protein
1321	4	4	1	CLJU_c13980	ferrous iron transport protein	1498273..1500318(+)						CAETHG_3481	ferrous iron transport protein B							CLCOS_27040	ferrous iron transport protein B							CLRAG_09290	ferrous iron transport protein B
1322	4	4	1	CLJU_c13990	hypothetical protein	1500382..1500660(+)						CAETHG_3482	Winged helix-turn-helix DNA-binding							CLCOS_27050	ferrous iron transport protein C							CLRAG_09320	ferrous iron transport protein C
1323	4	4	1	CLJU_c14000	putative flavodoxin, short chain	1500724..1501152(+)						CAETHG_3483	flavodoxin, short chain							CLCOS_27060	flavodoxin							CLRAG_09330	flavodoxin
1324	4	4	1	CLJU_c14010	hypothetical protein	1501447..1501788(+)						CAETHG_3485	Protein of unknown function (DUF3793)							CLCOS_27070	hypothetical protein							CLRAG_09340	hypothetical protein
1325	1	1	1	CLJU_c14020	putative major facility transporter	1501887..1502132(-)						*								*								*
1326	1	1	1	CLJU_c14030	putative major facility transporter	1502277..1502468(-)						*								*								*
1327	1	1	1	CLJU_c14040	hypothetical protein	1502425..1502712(-)						*								*								*
1328	2	2	1	CLJU_c14050	hypothetical protein	1502962..1503414(+)						CAETHG_3486	Protein of unknown function (DUF2975)							*								*
1329	4	6	0.334	CLJU_c14060	putative transcriptional regulator	1503423..1503632(+)	CLJU_c24800					CAETHG_3487	transcriptional regulator	CAETHG_0545						CLCOS_15560	hypothetical protein							CLRAG_17990	hypothetical protein
1330	2	2	1	CLJU_c14070	hypothetical protein	1503700..1505046(+)						CAETHG_3488	Radical SAM superfamily enzyme YgiQ, UPF0313 family							*								*
1331	2	2	1	CLJU_c14080	hypothetical protein	1505022..1505498(+)						CAETHG_3489	ATP-binding cassette, subfamily B							*								*
1332	4	4	1	CLJU_c14090	putative glycosyl transferase	1505658..1506875(-)						CAETHG_3490	UDP:flavonoid glycosyltransferase YjiC, YdhE family							CLCOS_27080	hypothetical protein							CLRAG_09440	hypothetical protein
1333	4	4	1	CLJU_c14100	transcriptional regulator, TetR family	1506892..1507503(-)						CAETHG_3491	transcriptional regulator, TetR family							CLCOS_27090	nucleoid occlusion factor SlmA							CLRAG_09450	nucleoid occlusion factor SlmA
1334	3	3	1	CLJU_c14110	methyl-accepting chemotaxis sensory transducer with Cache sensor	1507809..1509593(+)						CAETHG_3492	methyl-accepting chemotaxis sensory transducer with Cache sensor							CLCOS_27100	methyl-accepting chemotaxis protein 4							*
1335	4	4	1	CLJU_c14120	putative transcriptional regulator	1509831..1510991(-)						CAETHG_3493	DNA-binding transcriptional regulator, MerR family							CLCOS_27110	HTH-type transcriptional activator mta							CLRAG_09460	HTH-type transcriptional activator mta
1336	3	3	1	CLJU_c14130	putative transcriptional regulator	1511343..1511834(+)						CAETHG_3494	DNA-binding transcriptional regulator, MarR family							CLCOS_27120	MarR family protein							*
1337	3	3	1	CLJU_c14140	putative permease	1511999..1513234(+)						CAETHG_3495	MFS transporter, DHA1 family, tetracycline resistance protein							CLCOS_27130	tetracycline resistance protein, class C							*
1338	4	4	1	CLJU_c14150	putative cAMP-binding protein	1513367..1513966(+)						CAETHG_3496	cAMP-binding domain of CRP or a regulatory subunit of cAMP-dependent protein kinases							CLCOS_27140	cyclic nucleotide-binding domain protein							CLRAG_09470	cyclic nucleotide-binding domain protein
1339	4	4	1	CLJU_c14160	putative short chain dehydrogenase	1514031..1514831(+)						CAETHG_3497	NADP-dependent 3-hydroxy acid dehydrogenase YdfG							CLCOS_27150	3-oxoacyl-[acyl-carrier-protein] reductase FabG							CLRAG_09480	putative oxidoreductase
1340	4	10	0.116	CLJU_c14170	two-component response regulator	1514964..1515635(+)	CLJU_c14390					CAETHG_3513	DNA-binding response regulator, OmpR family, contains REC and winged-helix (wHTH) domain	CAETHG_3498						CLCOS_02740	response regulator protein GraR	CLCOS_27390	CLCOS_27160					CLRAG_09500	response regulator protein GraR	CLRAG_39130	CLRAG_14420
1341	4	4	1	CLJU_c14180	putative two component sensor histidine kinase	1515637..1516650(+)						CAETHG_3499	Signal transduction histidine kinase							CLCOS_27170	sensor histidine kinase GraS							CLRAG_09510	sensor histidine kinase GraS
1342	4	6	0.334	CLJU_c14190	putative Na+-driven multidrug efflux pump	1516809..1518188(+)	CLJU_c16260					CAETHG_3500	putative efflux protein, MATE family	CAETHG_3720						CLCOS_27180	multidrug export protein MepA							CLRAG_09520	multidrug export protein MepA
1343	4	4	1	CLJU_c14200	hypothetical protein	1518229..1518573(+)						CAETHG_3502	Cupin domain protein							CLCOS_27190	hypothetical protein							CLRAG_09530	hypothetical protein
1344	3	3	1	CLJU_c14210	putative regulatory protein	1518599..1519030(-)						CAETHG_3503	DNA-binding transcriptional regulator, MerR family							CLCOS_27200	HTH-type transcriptional regulator AdhR							*
1345	3	3	1	CLJU_c14220	hypothetical protein	1519167..1519679(+)						CAETHG_3504	Flavodoxin							CLCOS_27210	flavodoxin							*
1346	3	3	1	CLJU_c14230	putative metallophosphoesterase	1519765..1520730(+)						CAETHG_3505	Calcineurin-like phosphoesterase							CLCOS_27220	3',5'-cyclic adenosine monophosphate phosphodiesterase CpdA							*
1347	4	5	0.31	CLJU_c14240	putative ABC transporter ATPase	1520869..1521636(+)						CAETHG_3506	putative ABC transport system ATP-binding protein							CLCOS_27230	ABC transporter ATP-binding protein YxdL							CLRAG_09560	ABC transporter ATP-binding protein YxdL	CLRAG_14400
1348	4	4	1	CLJU_c14250	putative ABC transporter permease	1521629..1523572(+)						CAETHG_3507	putative ABC transport system permease protein							CLCOS_27240	ABC transporter permease protein YxdM							CLRAG_09570	ABC transporter permease protein YxdM
1349	4	4	1	CLJU_c14260	putative transport protein	1523633..1524835(-)						CAETHG_3508	Predicted arabinose efflux permease, MFS family							CLCOS_27250	multidrug resistance protein MdtG							CLRAG_09580	multidrug resistance protein MdtG
1350	4	4	1	CLJU_c14270	putative transport protein	1524947..1526155(-)						CAETHG_3509	Predicted arabinose efflux permease, MFS family							CLCOS_27260	inner membrane transport protein YajR							CLRAG_09590	purine efflux pump PbuE
1351	4	4	1	CLJU_c14280	LL-diaminopimelate aminotransferase apoenzyme (EC 2.6.1.83)	1526693..1527907(+)						CAETHG_3510	LL-diaminopimelate aminotransferase apoenzyme							CLCOS_27270	LL-diaminopimelate aminotransferase							CLRAG_09600	LL-diaminopimelate aminotransferase
1352	4	5	0.31	CLJU_c14290	putative permease	1528020..1530263(-)						CAETHG_3511	putative ABC transport system permease protein							CLCOS_27280	FtsX-like permease family protein							CLRAG_09650	FtsX-like permease family protein	CLRAG_39570
1353	4	5	0.31	CLJU_c14300	putative ABC transporter ATPase	1530263..1530961(-)						CAETHG_3512	putative ABC transport system ATP-binding protein							CLCOS_27290	putative ABC transporter ATP-binding protein							CLRAG_09660	putative ABC transporter ATP-binding protein	CLRAG_39590
1354	2	2	1	CLJU_c14310	putative helicase	1531032..1533266(-)						*								CLCOS_27310	helicase IV							*
1355	4	5	1	CLJU_c14320	putative 7,8-dihydro-8-oxoguanine-triphosphatase	1533827..1534225(-)						CAETHG_3545	8-oxo-dGTP diphosphatase	CAETHG_3520						CLCOS_27320	8-oxo-dGTP diphosphatase							CLRAG_09720	8-oxo-dGTP diphosphatase
1356	2	2	1	CLJU_c14330	transcriptional regulator, TetR family	1534618..1535283(+)						*								CLCOS_27330	HTH-type transcriptional repressor KstR2							*
1357	2	2	1	CLJU_c14340	phosphoenolpyruvate synthase-like protein	1535280..1537949(+)						*								CLCOS_27340	phosphoenolpyruvate synthase							*
1358	2	2	1	CLJU_c14350	putative VanZ family protein	1538031..1538555(-)						*								CLCOS_27350	VanZ like family protein							*
1359	2	2	1	CLJU_c14360	D-alanyl-D-alanine carboxypeptidase	1538585..1539562(-)						*								CLCOS_27360	D-alanyl-D-alanine carboxypeptidase DacF precursor							*
1360	2	2	1	CLJU_c14370	sensor protein VanS	1539656..1540786(-)						*								CLCOS_27370	sensor histidine kinase YycG							*
1361	3	4	0.501	CLJU_c14380	regulatory protein VanR	1540776..1541474(-)	CLJU_c21980					CAETHG_0296	two-component system, OmpR family, response regulator VanR							CLCOS_27380	transcriptional regulatory protein YycF							*
1362	3	3	1	CLJU_c14400	putative two component sensor histidine kinase	1542641..1543669(+)						CAETHG_3514	Histidine kinase-, DNA gyrase B-, and HSP90-like ATPase							CLCOS_27400	sensor histidine kinase GraS							*
1363	2	2	1	CLJU_c14410	hypothetical protein	1543844..1545109(+)						*								CLCOS_27410	peptidase family S41							*
1364	4	7	0.37	CLJU_c14420	putative ABC transporter ATPase	1545111..1545875(+)	CLJU_c40000					CAETHG_3515	putative ABC transport system ATP-binding protein	CAETHG_1847						CLCOS_22860	ABC transporter ATP-binding protein YxdL	CLCOS_27420						CLRAG_22240	ABC transporter ATP-binding protein YxdL
1365	3	3	1	CLJU_c14430	putative transporter protein	1545928..1547748(+)						CAETHG_3516	putative ABC transport system permease protein							CLCOS_27430	ABC transporter permease protein YxdM							*
1366	1	1	1	CLJU_c14440	hypothetical protein	1548002..1548373(+)						*								*								*
1367	3	3	1	CLJU_c14450	hypothetical protein	1548514..1549584(+)						*								CLCOS_27470	hypothetical protein							CLRAG_09750	hypothetical protein
1368	3	3	1	CLJU_c14460	UV-damage endonuclease	1550454..1551710(+)						CAETHG_3553	UV-damage endonuclease							CLCOS_27480	UV DNA damage endonuclease							*
1369	2	2	1	CLJU_c14470	hypothetical protein	1551961..1552758(+)						CAETHG_3554	heat shock protein DnaJ domain protein							*								*
1370	2	2	1	CLJU_c14480	hypothetical protein	1552778..1553170(+)						CAETHG_3555	HIRAN domain-containing protein							*								*
1371	1	1	1	CLJU_c14490	hypothetical protein	1553337..1555733(+)						*								*								*
1372	1	1	1	CLJU_c14500	hypothetical protein	1555738..1557135(+)						*								*								*
1373	1	1	1	CLJU_c14510	hypothetical protein	1557116..1562401(+)						*								*								*
1374	1	1	1	CLJU_c14520	hypothetical protein	1562736..1563755(+)						*								*								*
1375	1	1	1	CLJU_c14530	hypothetical protein	1563757..1565841(+)						*								*								*
1376	1	1	1	CLJU_c14540	cysteine desulfurase	1565856..1567046(-)						*								*								*
1377	1	1	1	CLJU_c14550	hypothetical protein	1567043..1567432(-)						*								*								*
1378	1	1	1	CLJU_c14560	hypothetical protein	1567435..1569594(-)						*								*								*
1379	1	1	1	CLJU_c14570	hypothetical protein	1569584..1571212(-)						*								*								*
1380	1	1	1	CLJU_c14580	hypothetical protein	1571215..1572300(-)						*								*								*
1381	1	1	1	CLJU_c14590	hypothetical protein	1572626..1573288(+)						*								*								*
1382	1	1	1	CLJU_c14600	hypothetical protein	1573438..1573620(+)						*								*								*
1383	1	1	1	CLJU_c14610	hypothetical protein	1574153..1574305(+)						*								*								*
1384	2	2	1	CLJU_c14620	hypothetical protein	1574678..1574887(+)						*								CLCOS_27570	hypothetical protein							*
1385	1	1	1	CLJU_c14630	low molecular weight protein-tyrosine-phosphatase	1574986..1575471(-)						*								*								*
1386	4	4	1	CLJU_c14640	hypothetical protein	1575699..1577015(+)						CAETHG_3563	L-cysteine desulfidase							CLCOS_00060	serine dehydratase alpha chain							CLRAG_09920	serine dehydratase alpha chain
1387	4	4	1	CLJU_c14650	hypothetical protein	1577229..1579202(+)						CAETHG_3564	diguanylate cyclase (GGDEF) domain-containing protein							CLCOS_00070	cyclic di-GMP phosphodiesterase Gmr							CLRAG_20550	cyclic di-GMP phosphodiesterase Gmr
1388	4	4	1	CLJU_c14660	putative helicase	1579366..1582632(+)						CAETHG_3565	Superfamily II DNA or RNA helicase, SNF2 family							CLCOS_00080	ATP-dependent RNA helicase RhlB							CLRAG_20540	ATP-dependent RNA helicase RhlB
1389	3	3	1	CLJU_c14670	putative vancomycin resistance protein	1582904..1584217(-)						CAETHG_3566	Vancomycin resistance protein YoaR , contains peptidoglycan-binding and VanW domains							CLCOS_00090	vancomycin B-type resistance protein VanW							*
1390	4	4	1	CLJU_c14680	putative transcriptional regulator	1584980..1585675(+)						CAETHG_3568	hypothetical protein							CLCOS_00100	helix-turn-helix domain protein							CLRAG_20530	helix-turn-helix domain protein
1391	1	1	1	CLJU_c14690	hypothetical protein	1585656..1585778(+)						*								*								*
1392	4	4	1	CLJU_c14700	NAD(P)-dependent iron-only hydrogenase catalytic subunit	1585787..1587523(-)						CAETHG_3569	NAD(P)-dependent iron-only hydrogenase catalytic subunit							CLCOS_00110	NADP-reducing hydrogenase subunit HndC							CLRAG_20490	NADP-reducing hydrogenase subunit HndC
1393	4	4	1	CLJU_c14720	NAD(P)-dependent iron-only hydrogenase diaphorase component iron-sulfur protein	1589460..1589942(-)						CAETHG_3571	NADH-quinone oxidoreductase subunit E							CLCOS_00130	NADP-reducing hydrogenase subunit HndA							CLRAG_20470	NADP-reducing hydrogenase subunit HndA
1394	4	7	0.37	CLJU_c14730	putative MarR family transcriptional regulator	1590131..1590703(+)	CLJU_c17480					CAETHG_3861	DNA-binding transcriptional regulator, MarR family	CAETHG_3572						CLCOS_00140	transcriptional repressor MprA							CLRAG_20460	transcriptional activatory protein BadR	CLRAG_01200
1395	4	7	0.37	CLJU_c14740	putative hydrolase	1590693..1591676(+)	CLJU_c17490					CAETHG_3862	Pimeloyl-ACP methyl ester carboxylesterase	CAETHG_3573						CLCOS_00150	proline iminopeptidase							CLRAG_20450	proline iminopeptidase	CLRAG_01190
1396	4	4	1	CLJU_c14750	putative excinuclease ABC subunit A	1591783..1594350(+)						CAETHG_3574	excinuclease ABC subunit A							CLCOS_00160	UvrABC system protein A							CLRAG_20400	UvrABC system protein A
1397	1	1	1	CLJU_c14760	hypothetical protein	1594543..1594731(+)						*								*								*
1398	1	1	1	CLJU_c14770	putative C-terminal domain of the cyanate lyase	1594770..1595021(+)						*								*								*
1399	4	4	1	CLJU_c14780	3-deoxy-D-arabinoheptulosonate-7-phosphate synthase (EC 2.5.1.54)	1596016..1597044(-)						CAETHG_3578	3-deoxy-D-arabinoheptulosonate-7-phosphate synthase							CLCOS_00200	phospho-2-dehydro-3-deoxyheptonate aldolase, Phe-sensitive							CLRAG_20330	phospho-2-dehydro-3-deoxyheptonate aldolase, Phe-sensitive
1400	3	6	0.5	CLJU_c14790	putative integrase/recombinase	1597183..1597782(-)	CLJU_c26830					CAETHG_0767	Phage integrase family protein	CAETHG_3579						*								CLRAG_20320	tyrosine recombinase XerD	CLRAG_08710
1401	4	4	1	CLJU_c14800	hypothetical protein	1597967..1599640(+)						CAETHG_3580	diguanylate cyclase (GGDEF) domain-containing protein							CLCOS_41030	phytochrome-like protein cph2							CLRAG_20310	phytochrome-like protein cph2
1402	4	4	1	CLJU_c14820	major facilitator family transporter	1601872..1603188(+)						CAETHG_3582	Sugar phosphate permease							CLCOS_41010	putative tartrate transporter							CLRAG_20290	putative tartrate transporter
1403	1	1	1	CLJU_c14830	hypothetical protein	1603449..1604189(+)						*								*								*
1404	4	8	0.5	CLJU_c14840	putative transport/signal transduction system protein	1604491..1606971(+)	CLJU_c15740					CAETHG_3682	PAS domain S-box-containing protein/diguanylate cyclase (GGDEF) domain-containing protein	CAETHG_3590						CLCOS_12150	cyclic di-GMP phosphodiesterase response regulator RpfG	CLCOS_40990						CLRAG_20280	cyclic di-GMP phosphodiesterase response regulator RpfG	CLRAG_32900
1405	4	4	1	CLJU_c14850	hypothetical protein	1606973..1607377(-)						CAETHG_3591	conserved domain-containing protein							CLCOS_40980	stress response protein YsnF							CLRAG_20270	stress response protein YsnF
1406	4	4	1	CLJU_c14860	hypothetical protein	1607451..1607900(-)						CAETHG_3592	conserved domain-containing protein							CLCOS_40970	stress response protein YsnF							CLRAG_20260	stress response protein YsnF
1407	4	4	1	CLJU_c14870	hypothetical protein	1608267..1608899(+)						CAETHG_3593	Uncharacterized membrane protein YczE							CLCOS_40960	hypothetical protein							CLRAG_20250	hypothetical protein
1408	3	3	1	CLJU_c14880	putative transcriptional regulator	1609234..1610187(+)						CAETHG_3594	DNA-binding transcriptional regulator, MerR family							CLCOS_40950	HTH-type transcriptional regulator HmrR							*
1409	3	5	0.401	CLJU_c14890	transcriptional regulator, HxlR family	1610229..1610597(-)	CLJU_c26360					CAETHG_3595	transcriptional regulator, HxlR family	CAETHG_0717						CLCOS_17210	putative HTH-type transcriptional regulator YtcD							*
1410	2	2	1	CLJU_c14900	hypothetical protein	1610759..1611577(+)						CAETHG_3596	Acetyl esterase/lipase							*								*
1411	4	4	1	CLJU_c14910	putative carbohydrate kinase	1611919..1613448(+)						CAETHG_3597	xylulokinase							CLCOS_40940	xylulose kinase							CLRAG_20240	xylulose kinase
1412	4	4	1	CLJU_c14960	putative protease	1620092..1620904(+)						CAETHG_3600	hypothetical protein							CLCOS_28250	CAAX amino terminal protease self- immunity							CLRAG_24390	CAAX amino terminal protease self- immunity
1413	4	4	1	CLJU_c14970	putative two-component response regulator	1620926..1621621(+)						CAETHG_3601	DNA-binding response regulator, OmpR family, contains REC and winged-helix (wHTH) domain							CLCOS_28240	alkaline phosphatase synthesis transcriptional regulatory protein PhoP							CLRAG_24380	alkaline phosphatase synthesis transcriptional regulatory protein PhoP
1414	4	4	1	CLJU_c14980	putative sensory transduction histidine kinase	1621645..1623096(+)						CAETHG_3602	Signal transduction histidine kinase							CLCOS_28230	putative sensor histidine kinase TcrY							CLRAG_24370	putative sensor histidine kinase TcrY
1415	4	4	1	CLJU_c14990	putative NADH:flavin oxidoreductase	1623322..1625298(-)						CAETHG_3603	2,4-dienoyl-CoA reductase							CLCOS_28220	NADH oxidase							CLRAG_24360	NADH oxidase
1416	4	4	1	CLJU_c15000	1,3-propanediol dehydrogenase	1625321..1626469(-)						CAETHG_3604	Alcohol dehydrogenase, class IV							CLCOS_28210	iron-containing alcohol dehydrogenase class IV							CLRAG_24350	iron-containing alcohol dehydrogenase
1417	4	4	1	CLJU_c15010	putative transcriptional regulator	1626697..1628265(+)						CAETHG_3605	PucR C-terminal helix-turn-helix domain-containing protein							CLCOS_28200	carbohydrate diacid regulator							CLRAG_24340	carbohydrate diacid regulator
1418	4	4	1	CLJU_c15020	putative NUDIX hydrolase	1628325..1629224(+)						CAETHG_3606	ADP-ribose pyrophosphatase YjhB, NUDIX family							CLCOS_28190	bifunctional NMN adenylyltransferase/nudix hydrolase							CLRAG_24330	bifunctional NMN adenylyltransferase/nudix hydrolase
1419	1	1	1	CLJU_c15030	hypothetical protein	1629240..1629824(+)						*								*								*
1420	1	1	1	CLJU_c15040	hypothetical protein	1629861..1630022(+)						*								*								*
1421	4	4	1	CLJU_c15050	MutS-like protein	1630422..1632335(+)						CAETHG_3607	dsDNA-specific endonuclease/ATPase MutS2							CLCOS_28180	endonuclease MutS2							CLRAG_24320	endonuclease MutS2
1422	4	4	1	CLJU_c15060	putative aminopeptidase	1632428..1633468(-)						CAETHG_3608	Putative aminopeptidase FrvX							CLCOS_28170	aminopeptidase YpdE							CLRAG_24310	aminopeptidase YpdE
1423	4	4	1	CLJU_c15070	putative Na+ ABC transporter permease	1633558..1634742(-)						CAETHG_3609	sodium transport system permease protein							CLCOS_28160	ABC-2 family transporter protein							CLRAG_24300	ABC-2 family transporter protein
1424	4	4	1	CLJU_c15080	putative Na+ ABC transporter ATPase	1634732..1635463(-)						CAETHG_3610	sodium transport system ATP-binding protein							CLCOS_28150	putative ABC transporter ATP-binding protein YbhF							CLRAG_24290	putative ABC transporter ATP-binding protein YbhF
1425	4	4	1	CLJU_c15090	threonine dehydratase	1636092..1637303(+)						CAETHG_3611	threonine dehydratase							CLCOS_28140	L-threonine dehydratase catabolic TdcB							CLRAG_24280	L-threonine dehydratase catabolic TdcB
1426	4	4	1	CLJU_c15100	hypothetical protein	1637376..1638017(-)						CAETHG_3612	hypothetical protein							CLCOS_28130	hypothetical protein							CLRAG_24270	hypothetical protein
1427	4	4	1	CLJU_c15110	hypothetical protein	1638327..1638842(+)						CAETHG_3613	hypothetical protein							CLCOS_28120	hypothetical protein							CLRAG_24230	hypothetical protein
1428	4	4	1	CLJU_c15120	putative xanthine phosphoribosyltransferase	1639086..1639658(-)						CAETHG_3614	xanthine phosphoribosyltransferase							CLCOS_28110	xanthine phosphoribosyltransferase							CLRAG_24220	xanthine phosphoribosyltransferase
1429	4	4	1	CLJU_c15130	putative xanthine/uracil permease	1639680..1640996(-)						CAETHG_3615	nucleobase:cation symporter-2, NCS2 family							CLCOS_28100	uric acid transporter UacT							CLRAG_24210	uric acid transporter UacT
1430	2	2	1	CLJU_c15140	hypothetical protein	1641528..1641959(+)						CAETHG_3616	hypothetical protein							*								*
1431	4	4	1	CLJU_c15150	hypothetical protein	1642241..1644139(+)						CAETHG_3617	5-methylcytosine-specific restriction enzyme B							CLCOS_28080	5-methylcytosine-specific restriction enzyme B							CLRAG_24200	5-methylcytosine-specific restriction enzyme B
1432	4	4	1	CLJU_c15160	putative transcriptional regulator	1644283..1644726(+)						CAETHG_3618	DNA-binding transcriptional regulator, MarR family							CLCOS_28070	transcriptional regulator SlyA							CLRAG_24190	transcriptional regulator SlyA
1433	4	4	1	CLJU_c15170	ABC transporter-like ATPase/permease	1644772..1646514(+)						CAETHG_3619	ATP-binding cassette, subfamily B							CLCOS_28060	putative ABC transporter ATP-binding protein							CLRAG_24180	putative ABC transporter ATP-binding protein
1434	4	4	1	CLJU_c15180	putative ABC transporter ATPase/permease	1646534..1648423(+)						CAETHG_3620	ATP-binding cassette, subfamily B							CLCOS_28050	putative ABC transporter ATP-binding protein							CLRAG_24170	putative ABC transporter ATP-binding protein
1435	4	4	1	CLJU_c15190	hypothetical protein	1648992..1649465(+)						CAETHG_3621	hypothetical protein							CLCOS_28040	hypothetical protein							CLRAG_24160	hypothetical protein
1436	4	4	1	CLJU_c15200	hypothetical protein	1649654..1650775(+)						CAETHG_3622	hypothetical protein							CLCOS_28030	hypothetical protein							CLRAG_24150	hypothetical protein
1437	4	4	1	CLJU_c15210	putative transcriptional regulator	1650801..1651745(+)						CAETHG_3623	Predicted DNA-binding transcriptional regulator YafY, contains an HTH and WYL domains							CLCOS_28020	putative frv operon regulatory protein							CLRAG_24140	putative frv operon regulatory protein
1438	4	4	1	CLJU_c15220	putative transcription activator	1652002..1652724(+)						CAETHG_3624	Predicted transcriptional regulator YdeE, contains AraC-type DNA-binding domain							CLCOS_28010	putative zinc ribbon domain protein							CLRAG_24130	putative zinc ribbon domain protein
1439	4	4	1	CLJU_c15230	putative Na+-driven multidrug efflux pump	1652729..1654102(-)						CAETHG_3625	putative efflux protein, MATE family							CLCOS_28000	multidrug export protein MepA							CLRAG_24120	multidrug export protein MepA
1440	4	4	1	CLJU_c15240	transcriptional regulator, AraC family	1654285..1656351(-)						CAETHG_3626	AraC-type DNA-binding protein							CLCOS_27990	HTH-type transcriptional regulator YesS							CLRAG_24110	HTH-type transcriptional regulator YesS
1441	3	3	1	CLJU_c15250	hypothetical protein	1656764..1658437(-)						CAETHG_3627	purine catabolism regulatory protein							CLCOS_27980	purine catabolism regulatory protein							*
1442	3	3	1	CLJU_c15260	putative NADPH-flavin oxidoreductase	1658678..1659211(-)						CAETHG_3628	Nitroreductase							CLCOS_27970	FMN reductase [NAD(P)H]							*
1443	3	3	1	CLJU_c15270	hypothetical protein	1659464..1660231(+)						CAETHG_3629	(S)-ureidoglycine aminohydrolase							CLCOS_27960	hypothetical protein							*
1444	3	3	1	CLJU_c15280	N-carbamoyl-L-amino acid hydrolase	1660246..1661490(+)						CAETHG_3630	allantoate deiminase							CLCOS_27950	N-carbamoyl-L-amino acid hydrolase							*
1445	3	3	1	CLJU_c15290	aspartate carbamoyltransferase (EC 2.1.3.2)	1661535..1662548(+)						CAETHG_3631	aspartate carbamoyltransferase catalytic subunit							CLCOS_27940	aspartate carbamoyltransferase catalytic chain							*
1446	3	4	0.36	CLJU_c15300	carbamate kinase (EC 2.7.2.2)	1662567..1663505(+)						CAETHG_3632	carbamate kinase	CAETHG_0421						CLCOS_27930	carbamate kinase 1							*
1447	3	3	1	CLJU_c15310	ketol-acid reductoisomerase (EC 1.1.1.86)	1663572..1664567(+)						CAETHG_3633	ketol-acid reductoisomerase							CLCOS_27920	ketol-acid reductoisomerase							*
1448	3	3	1	CLJU_c15320	putative nucleoside transporter family protein	1664764..1666233(+)						CAETHG_3634	nucleobase:cation symporter-1, NCS1 family							CLCOS_27910	putative allantoin permease							*
1449	3	3	1	CLJU_c15330	allantoinase	1666344..1667711(+)						CAETHG_3635	allantoinase							CLCOS_27900	allantoinase							*
1450	3	3	1	CLJU_c15340	dihydroorotase	1667730..1669088(+)						CAETHG_3636	allantoinase							CLCOS_27890	allantoinase							*
1451	3	3	1	CLJU_c15350	putative nucleoside transporter family protein	1669129..1670592(+)						CAETHG_3637	nucleobase:cation symporter-1, NCS1 family							CLCOS_27880	putative allantoin permease							*
1452	4	4	1	CLJU_c15360	putative Zn-ribbon nucleic-acid-binding protein	1671041..1671253(+)						CAETHG_3638	hypothetical protein							CLCOS_27870	hypothetical protein							CLRAG_24100	hypothetical protein
1453	4	4	1	CLJU_c15370	putative NAD(P)H:flavin oxidoreductase	1671285..1671806(+)						CAETHG_3639	Nitroreductase							CLCOS_27860	NADPH-flavin oxidoreductase							CLRAG_24090	NADPH-flavin oxidoreductase
1454	4	4	1	CLJU_c15380	hypothetical protein	1672384..1673553(-)						CAETHG_3640	ABC-2 type transport system permease protein							CLCOS_27850	inner membrane transport permease YbhR							CLRAG_24080	inner membrane transport permease YbhS
1455	1	1	1	CLJU_c15390	hypothetical protein	1673553..1673960(-)						*								*								*
1456	4	4	0.5	CLJU_c15400	hypothetical protein	1674014..1674706(-)						CAETHG_3641	ABC-2 type transport system permease protein							CLCOS_27840	ABC-2 family transporter protein							CLRAG_24070	ABC-2 family transporter protein
1457	4	4	1	CLJU_c15410	hypothetical protein	1674715..1675767(-)						CAETHG_3642	HlyD family secretion protein							CLCOS_27830	putative multidrug resistance protein EmrK							CLRAG_24060	multidrug resistance protein MdtN
1458	4	4	1	CLJU_c15420	putative MarR family transcriptional regulator	1675800..1676276(-)						CAETHG_3643	MarR family transcriptional regulator, 2-MHQ and catechol-resistance regulon repressor							CLCOS_27820	HTH-type transcriptional regulator MhqR							CLRAG_24050	HTH-type transcriptional regulator MhqR
1459	4	4	1	CLJU_c15430	hypothetical protein	1676727..1677002(-)						CAETHG_3644	hypothetical protein							CLCOS_27810	hypothetical protein							CLRAG_24040	hypothetical protein
1460	4	4	1	CLJU_c15440	putative Smr family multidrug resistance protein	1677218..1677544(+)						CAETHG_3645	small multidrug resistance pump							CLCOS_27790	quaternary ammonium compound-resistance protein QacC							CLRAG_32570	quaternary ammonium compound-resistance protein QacC
1461	4	4	1	CLJU_c15450	transcriptional regulator, MarR family	1677577..1678020(+)						CAETHG_3646	transcriptional regulator, MarR family							CLCOS_27780	transcriptional regulator SlyA							CLRAG_32580	transcriptional regulator SlyA
1462	3	3	1	CLJU_c15460	putative two-component response regulator	1678080..1678766(+)						CAETHG_3647	DNA-binding response regulator, OmpR family, contains REC and winged-helix (wHTH) domain							CLCOS_27770	response regulator MprA							*
1463	3	3	1	CLJU_c15470	putative sensor histidine kinase	1678759..1679985(+)						CAETHG_3648	His Kinase A (phospho-acceptor) domain-containing protein							CLCOS_27760	signal transduction histidine-protein kinase ArlS							*
1464	3	3	1	CLJU_c15480	hypothetical protein	1680061..1681002(+)						CAETHG_3649	HlyD family secretion protein							CLCOS_27750	macrolide export protein MacA							*
1465	4	7	0.37	CLJU_c15490	putative ABC transporter ATPase	1681050..1681712(+)	CLJU_c18090					CAETHG_3918	putative ABC transport system ATP-binding protein	CAETHG_3650						CLCOS_27740	macrolide export ATP-binding/permease protein MacB	CLCOS_32210						CLRAG_00560	macrolide export ATP-binding/permease protein MacB
1466	3	3	1	CLJU_c15500	putative ABC transporter permease	1681726..1682892(+)						CAETHG_3651	putative ABC transport system permease protein							CLCOS_27730	macrolide export ATP-binding/permease protein MacB							*
1467	4	4	1	CLJU_c15510	putative transcriptional regulator	1682980..1683744(+)						CAETHG_3652	DNA-binding transcriptional regulator, MerR family							CLCOS_27720	HTH-type transcriptional activator mta							CLRAG_32590	HTH-type transcriptional activator mta
1468	2	2	1	CLJU_c15520	putative methyl-accepting chemotaxis protein	1684159..1685898(+)						*								*								CLRAG_32600	putative methyl-accepting chemotaxis protein YoaH
1469	3	3	1	CLJU_c15530	putative peptidase	1685988..1686935(-)						*								CLCOS_27710	subtilase family protein							CLRAG_32610	minor extracellular protease Epr precursor
1470	4	4	1	CLJU_c15540	putative molybdopterin oxidoreductase	1687135..1689072(+)						CAETHG_3653	Anaerobic selenocysteine-containing dehydrogenase							CLCOS_27700	putative dimethyl sulfoxide reductase chain YnfE precursor							CLRAG_32620	putative dimethyl sulfoxide reductase chain YnfE precursor
1471	2	2	1	CLJU_c15550	putative transcriptional regulator	1689401..1690075(+)						*								CLCOS_27690	DNA-binding transcriptional activator TdcA							*
1472	2	2	1	CLJU_c15560	hypothetical protein	1690258..1691538(+)						*								CLCOS_27680	hypothetical protein							*
1473	2	2	1	CLJU_c15570	putative glycerol uptake facilitator protein	1691574..1692302(+)						*								CLCOS_27670	glycerol facilitator-aquaporin gla							*
1474	3	3	1	CLJU_c15590	putative spore germination protein	1693628..1695085(+)						CAETHG_3654	spore germination protein KA							CLCOS_27650	spore germination protein B1							*
1475	3	3	1	CLJU_c15600	putative spore germination permease	1695086..1696165(+)						CAETHG_3655	spore germination protein (amino acid permease)							CLCOS_27640	spore germination protein B2							*
1476	3	3	1	CLJU_c15610	putative spore germination protein	1696159..1697277(+)						CAETHG_3656	spore germination protein							CLCOS_27630	spore germination protein B3 precursor							*
1477	4	4	1	CLJU_c15620	hypothetical protein	1697500..1698156(+)						CAETHG_3657	Pentapeptide repeat-containing protein							CLCOS_27620	pentapeptide repeats (8 copies)							CLRAG_32630	pentapeptide repeats (8 copies)
1478	4	4	1	CLJU_c15630	hypothetical protein	1698517..1698975(-)						CAETHG_3662	C_GCAxxG_C_C family probable redox protein							CLCOS_27610	putative redox-active protein (C_GCAxxG_C_C)							CLRAG_32680	putative redox-active protein (C_GCAxxG_C_C)
1479	4	5	0.31	CLJU_c15640	transcriptional regulator, ArsR family	1699342..1699668(+)						CAETHG_3663	transcriptional regulator, ArsR family							CLCOS_27600	arsenical resistance operon repressor	CLCOS_29970						CLRAG_32690	transcriptional repressor SdpR
1480	4	5	0.31	CLJU_c15650	putative arsenate resistance operon repressor ArsD	1699700..1700077(+)						CAETHG_3664	Arsenical resistance operon trans-acting repressor ArsD							CLCOS_12060	arsenical resistance operon trans-acting repressor ArsD	CLCOS_29980						CLRAG_32710	arsenical resistance operon trans-acting repressor ArsD
1481	4	5	0.31	CLJU_c15660	arsenite efflux ATP-binding protein ArsA (TC 3.A.4.1.1)	1700099..1701844(+)						CAETHG_3665	arsenite-transporting ATPase							CLCOS_12070	arsenical pump-driving ATPase	CLCOS_29990						CLRAG_32720	arsenical pump-driving ATPase
1482	4	5	0.31	CLJU_c15670	putative heavy metal resistance membrane protein	1701928..1702983(+)						CAETHG_3666	arsenite transporter, ACR3 family							CLCOS_12080	sodium bile acid symporter family protein	CLCOS_30000						CLRAG_32730	sodium bile acid symporter family protein
1483	4	4	1	CLJU_c15680	hypothetical protein	1703252..1704232(+)						CAETHG_3675	Glycopeptide antibiotics resistance protein							CLCOS_12090	VanZ like family protein							CLRAG_32830	VanZ like family protein
1484	4	4	1	CLJU_c15690	putative protease inhibitor	1704565..1706136(+)						CAETHG_3677	serpin B							CLCOS_12100	serpin (serine protease inhibitor)							CLRAG_32850	serpin (serine protease inhibitor)
1485	4	4	1	CLJU_c15700	putative sigma 70 subunit of a RNA polymerase	1706329..1706874(+)						CAETHG_3678	RNA polymerase sigma-70 factor, ECF subfamily							CLCOS_12110	RNA polymerase sigma factor SigX							CLRAG_32860	RNA polymerase sigma factor SigX
1486	4	4	1	CLJU_c15710	hypothetical protein	1706877..1707836(+)						CAETHG_3679	protein of unknown function (DUF4367)							CLCOS_12120	hypothetical protein							CLRAG_32870	hypothetical protein
1487	4	4	1	CLJU_c15720	D-alanyl-D-alanine carboxypeptidase	1708118..1708798(+)						CAETHG_3680	D-alanyl-D-alanine carboxypeptidase							CLCOS_12130	D-alanyl-D-alanine carboxypeptidase							CLRAG_32880	D-alanyl-D-alanine carboxypeptidase
1488	4	4	1	CLJU_c15730	peptidoglycan transpeptidase precursor, ErfK-YbiS-YhnG family	1709452..1710864(+)						CAETHG_3681	peptidoglycan transpeptidase precursor, ErfK-YbiS-YhnG family							CLCOS_12140	hypothetical protein							CLRAG_32890	hypothetical protein
1489	4	4	1	CLJU_c15750	hypothetical protein	1713514..1714359(+)						CAETHG_3683	O-methyltransferase							CLCOS_12160	demethyldecarbamoylnovobiocin O-methyltransferase							CLRAG_32910	demethyldecarbamoylnovobiocin O-methyltransferase
1490	4	4	1	CLJU_c15760	aminopeptidase II. Metallo peptidase. MEROPS family M29	1714728..1715957(-)						CAETHG_3684	aminopeptidase							CLCOS_12170	aminopeptidase 2							CLRAG_32920	aminopeptidase 2
1491	4	4	1	CLJU_c15770	transcriptional regulator, DeoR family	1715977..1716738(-)						CAETHG_3685	transcriptional regulator, DeoR family							CLCOS_12180	glucitol operon repressor							CLRAG_32930	glucitol operon repressor
1492	4	4	1	CLJU_c15780	putative substrate transporter	1717046..1718464(+)						CAETHG_3686	MFS transporter, SP family, major inositol transporter							CLCOS_12190	major myo-inositol transporter IolT							CLRAG_32940	major myo-inositol transporter IolT
1493	2	2	1	CLJU_c15790	hypothetical protein	1718859..1719437(+)						*								CLCOS_12200	hypothetical protein							*
1494	4	7	0.37	CLJU_c15800	putative two-component response regulator	1719494..1720174(+)	CLJU_c17310					CAETHG_3844	DNA-binding response regulator, OmpR family, contains REC and winged-helix (wHTH) domain	CAETHG_3689						CLCOS_12210	response regulator ArlR	CLCOS_13090						CLRAG_29270	response regulator ArlR
1495	4	7	0.37	CLJU_c15810	putative two component sensor histidine kinase	1720188..1721591(+)	CLJU_c17320					CAETHG_3845	Signal transduction histidine kinase	CAETHG_3690						CLCOS_12220	signal transduction histidine-protein kinase ArlS	CLCOS_13100						CLRAG_29260	signal transduction histidine-protein kinase ArlS
1496	4	7	0.37	CLJU_c15820	putative phosphatase	1721787..1722362(+)	CLJU_c32240					CAETHG_1152	undecaprenyl-diphosphatase	CAETHG_3691						CLCOS_12230	undecaprenyl pyrophosphate phosphatase	CLCOS_24330						CLRAG_03120	undecaprenyl-diphosphatase BcrC
1497	1	1	1	CLJU_c15830	putative monogalactosyldiacylglycerol synthase	1722429..1723634(-)						*								*								*
1498	4	5	0.31	CLJU_c15840	putative exopolysaccharide biosynthesis protein	1724061..1725062(+)	CLJU_c29700					CAETHG_0968	Exopolysaccharide biosynthesis protein							CLCOS_11770	hypothetical protein							CLRAG_35700	hypothetical protein
1499	1	1	1	CLJU_c15850	hypothetical protein	1725078..1726130(+)						*								*								*
1500	1	1	1	CLJU_c15860	putative permease	1726159..1727559(+)						*								*								*
1501	1	1	1	CLJU_c15870	DedA family protein	1727655..1728260(-)						*								*								*
1502	1	1	1	CLJU_c15880	hypothetical protein	1728244..1728624(-)						*								*								*
1503	1	1	1	CLJU_c15890	hypothetical protein	1729012..1729515(-)						*								*								*
1504	1	1	1	CLJU_c15900	hypothetical protein	1729549..1729989(-)						*								*								*
1505	4	4	1	CLJU_c15910	putative multimodular transpeptidase-transglycosylase	1730182..1732146(-)						CAETHG_3692	Membrane carboxypeptidase (penicillin-binding protein)							CLCOS_12240	penicillin-binding protein 1F							CLRAG_32960	penicillin-binding protein 4 precursor
1506	1	1	1	CLJU_c15920	Undecaprenyl-diphosphatase (EC 3.6.1.27)	1732418..1733209(+)						*								*								*
1507	3	3	1	CLJU_c15930	putative penicillin-binding protein 1A	1733499..1734278(+)						CAETHG_3693	Transglycosylase							CLCOS_12250	penicillin-binding protein 1F							*
1508	4	4	1	CLJU_c15940	hypothetical protein	1734446..1735060(+)						CAETHG_3694	putative sporulation protein YtaF							CLCOS_12260	manganese efflux pump MntP							CLRAG_32970	manganese efflux pump MntP
1509	2	2	1	CLJU_c15950	hypothetical protein	1735317..1735991(+)						*								CLCOS_12270	inner membrane protein YghB							*
1510	4	4	1	CLJU_c15960	putative phosphatase	1736017..1736640(+)						CAETHG_3695	undecaprenyl-diphosphatase							CLCOS_12280	undecaprenyl-diphosphatase BcrC							CLRAG_22200	undecaprenyl-diphosphatase BcrC
1511	1	1	1	CLJU_c15970	hypothetical protein	1736700..1736960(-)						*								*								*
1512	1	1	1	CLJU_c15980	hypothetical protein	1737241..1737822(+)						*								*								*
1513	4	4	1	CLJU_c15990	putative divalent cation transporter	1738337..1739563(+)						CAETHG_3696	CBS domain-containing protein							CLCOS_12290	magnesium transporter MgtE							CLRAG_32980	hypothetical protein
1514	4	4	1	CLJU_c16000	putative divalent cation transporter	1739578..1740831(+)						CAETHG_3697	NRAMP (natural resistance-associated macrophage protein) metal ion transporters							CLCOS_12300	divalent metal cation transporter MntH							CLRAG_32990	divalent metal cation transporter MntH
1515	1	1	1	CLJU_c16010	hypothetical protein	1740862..1741143(+)						*								*								*
1516	4	7	0.168	CLJU_c16020	amino acid/polyamine/organocation transporter, APC superfamily (TC 2.A.3)	1741468..1742841(+)	CLJU_c40660					CAETHG_1909	L-asparagine transporter							CLCOS_15050	aromatic amino acid transport protein AroP	CLCOS_21910						CLRAG_22850	putative transport protein YifK	CLRAG_25010
1517	2	2	1	CLJU_c16030	putative metallophosphoesterase	1743014..1744006(+)						*								CLCOS_12330	alkaline phosphatase precursor							*
1518	4	4	1	CLJU_c16040	transcriptional regulator, PadR family	1744357..1744917(+)						CAETHG_3698	DNA-binding transcriptional regulator, PadR family							CLCOS_12340	transcriptional regulator PadR-like family protein							CLRAG_33010	transcriptional regulator PadR-like family protein
1519	4	4	1	CLJU_c16050	putative iron-sulfur flavoprotein	1744936..1745637(+)						CAETHG_3699	NADPH-dependent FMN reductase							CLCOS_12350	2-amino-4-deoxychorismate dehydrogenase							CLRAG_33020	putative NAD(P)H-dependent FMN-containing oxidoreductase YwqN
1520	4	4	1	CLJU_c16060	hypothetical protein	1745652..1746296(+)						CAETHG_3700	putative conserved protein UCP010219							CLCOS_12360	hypothetical protein							CLRAG_33030	hypothetical protein
1521	4	4	1	CLJU_c16070	anthranilate synthase component I	1746634..1748145(+)						CAETHG_3701	anthranilate synthase component 1							CLCOS_12370	anthranilate synthase component 1							CLRAG_33040	anthranilate synthase component 1
1522	4	8	0.5	CLJU_c16080	anthranilate synthase component II	1748147..1748752(+)	CLJU_c36020					CAETHG_1510	para-aminobenzoate synthetase component 2	CAETHG_3702						CLCOS_18700	anthranilate synthase component 2	CLCOS_12380						CLRAG_33050	aminodeoxychorismate synthase component 2	CLRAG_06520
1523	4	4	1	CLJU_c16090	anthranilate phosphoribosyltransferase	1748718..1749731(+)						CAETHG_3703	anthranilate phosphoribosyltransferase							CLCOS_12390	anthranilate phosphoribosyltransferase							CLRAG_33060	anthranilate phosphoribosyltransferase
1524	4	4	1	CLJU_c16100	indole-3-glycerol phosphate synthase (EC 4.1.1.48)	1749745..1750521(+)						CAETHG_3704	indole-3-glycerol phosphate synthase							CLCOS_12400	indole-3-glycerol phosphate synthase							CLRAG_33070	indole-3-glycerol phosphate synthase
1525	4	4	1	CLJU_c16110	phosphoribosylanthranilate isomerase (EC 5.3.1.24)	1750535..1751164(+)						CAETHG_3705	phosphoribosylanthranilate isomerase							CLCOS_12410	N-(5'-phosphoribosyl)anthranilate isomerase							CLRAG_33080	N-(5'-phosphoribosyl)anthranilate isomerase
1526	4	4	1	CLJU_c16120	tryptophan synthase, beta chain (EC 4.2.1.20)	1751164..1752339(+)						CAETHG_3706	tryptophan synthase beta chain							CLCOS_12420	tryptophan synthase beta chain							CLRAG_33090	tryptophan synthase beta chain
1527	4	4	1	CLJU_c16130	tryptophan synthase, alpha chain (EC 4.2.1.20)	1752339..1753124(+)						CAETHG_3707	tryptophan synthase, alpha chain							CLCOS_12430	tryptophan synthase alpha chain							CLRAG_33100	tryptophan synthase alpha chain
1528	4	4	1	CLJU_c16140	putative glycosyltransferase	1753242..1755332(+)						CAETHG_3709	4-amino-4-deoxy-L-arabinose transferase							CLCOS_12440	undecaprenyl phosphate-alpha-4-amino-4-deoxy-L-arabinose arabinosyl transferase							CLRAG_33110	undecaprenyl phosphate-alpha-4-amino-4-deoxy-L-arabinose arabinosyl transferase
1529	3	5	0.401	CLJU_c16150	putative Zn-dependent alcohol dehydrogenase	1755480..1756574(-)	CLJU_c38580					CAETHG_3710	aryl-alcohol dehydrogenase							CLCOS_12450	zinc containing alcohol dehydrogenase	CLCOS_07050						*
1530	3	5	0.401	CLJU_c16160	enoate reductase	1756590..1758533(-)	CLJU_c38590					CAETHG_3711	2,4-dienoyl-CoA reductase							CLCOS_12460	NADH oxidase	CLCOS_07060						*
1531	3	3	1	CLJU_c16170	putative LysR family transcriptional regulator	1758775..1759701(+)						CAETHG_3712	DNA-binding transcriptional regulator, LysR family							CLCOS_12470	HTH-type transcriptional regulator GltC							*
1532	1	1	1	CLJU_c16180	hypothetical protein	1759877..1762723(-)						*								*								*
1533	2	2	1	CLJU_c16190	RNA polymerase, sigma subunit, SigV	1762943..1763464(+)						CAETHG_3713	RNA polymerase sigma-70 factor, ECF subfamily							*								*
1534	2	2	1	CLJU_c16200	hypothetical protein	1763466..1764941(+)						CAETHG_3714	protein of unknown function (DUF4179)							*								*
1535	3	3	1	CLJU_c16210	putative PadR-like family transcriptional regulator	1765157..1765498(+)						CAETHG_3715	DNA-binding transcriptional regulator, PadR family							*								CLRAG_33120	lineage-specific thermal regulator protein
1536	3	3	1	CLJU_c16220	hypothetical protein	1765491..1766084(+)						CAETHG_3716	hypothetical protein							*								CLRAG_33130	hypothetical protein
1537	3	3	1	CLJU_c16230	hypothetical protein	1766132..1767004(+)						CAETHG_3717	hypothetical protein							*								CLRAG_33140	CAAX amino terminal protease self- immunity
1538	4	4	1	CLJU_c16240	putative peptidase	1767226..1768518(+)						CAETHG_3718	Peptidase family S41							CLCOS_12480	peptidase family S41							CLRAG_33150	peptidase family S41
1539	2	2	1	CLJU_c16250	transcriptional regulator, MarR family	1768689..1769141(+)						CAETHG_3719	DNA-binding transcriptional regulator, MarR family							*								*
1540	2	2	1	CLJU_c16270	peptide deformylase	1770675..1771085(-)						CAETHG_3721	peptide deformylase							*								*
1541	2	2	1	CLJU_c16280	putative Fe2+/Zn2+ uptake regulation protein	1771439..1771909(-)						CAETHG_3722	Fur family transcriptional regulator, ferric uptake regulator							*								*
1542	2	2	1	CLJU_c16290	putative methyl-accepting chemotaxis protein	1771971..1772504(-)						CAETHG_3723	methyl-accepting chemotaxis protein							*								*
1543	2	2	1	CLJU_c16300	putative MarR family transcriptional regulator	1772518..1773006(-)						CAETHG_3724	DNA-binding transcriptional regulator, MarR family							*								*
1544	2	2	1	CLJU_c16310	hypothetical protein	1773209..1773391(-)						CAETHG_3725	hypothetical protein							*								*
1545	2	2	1	CLJU_c16320	putative transcriptional regulator	1773403..1773888(+)						CAETHG_3726	DNA-binding transcriptional regulator, MarR family							*								*
1546	2	2	1	CLJU_c16330	hypothetical protein	1774158..1774403(+)						CAETHG_3727	hypothetical protein							*								*
1547	2	2	1	CLJU_c16340	putative cyanate permease	1774473..1775816(+)						CAETHG_3728	MFS transporter, CP family, cyanate transporter							*								*
1548	3	3	1	CLJU_c16350	hypothetical protein	1775937..1776605(-)						CAETHG_3729	hypothetical protein							*								CLRAG_33160	hypothetical protein
1549	2	2	1	CLJU_c16360	putative membrane associated histidine kinase-like ATPase	1776634..1778058(-)						CAETHG_3730	GHKL domain-containing protein							*								*
1550	2	2	1	CLJU_c16370	two component transcriptional regulator, LytTR family	1778055..1778774(-)						CAETHG_3731	two component transcriptional regulator, LytTR family							*								*
1551	4	4	1	CLJU_c16380	hypothetical protein	1778887..1779252(-)						CAETHG_3732	protein of unknown function (DUF4363)							CLCOS_12500	hypothetical protein							CLRAG_33180	hypothetical protein
1552	4	4	1	CLJU_c16390	hypothetical protein	1779268..1779996(-)						CAETHG_3733	Uncharacterized membrane protein YcaP, DUF421 family							CLCOS_12510	hypothetical protein							CLRAG_33190	hypothetical protein
1553	4	4	1	CLJU_c16400	hypothetical protein	1780227..1780553(+)						CAETHG_3734	protein of unknown function (DUF3870)							CLCOS_12520	hypothetical protein							CLRAG_33200	hypothetical protein
1554	4	4	1	CLJU_c16410	putative mandelate racemase/muconate lactonizing family protein	1780673..1781749(+)						CAETHG_3735	o-succinylbenzoate synthase							CLCOS_12530	L-Ala-D/L-Glu epimerase							CLRAG_33210	L-Ala-D/L-Glu epimerase
1555	4	7	0.37	CLJU_c16420	amino acid/polyamine/organocation transporter, APC superfamily (TC 2.A.3)	1781832..1783331(+)	CLJU_c19320					CAETHG_0009	Amino acid transporter	CAETHG_3736						CLCOS_12540	inner membrane transporter YjeM	CLCOS_41700						CLRAG_33220	inner membrane transporter YjeM
1556	4	4	1	CLJU_c16430	putative beta-lactamase	1783352..1784125(+)						CAETHG_3737	beta-lactamase class A							CLCOS_12550	beta-lactamase precursor							CLRAG_33230	beta-lactamase precursor
1557	4	5	0.31	CLJU_c16440	putative spore germination protein	1784260..1785345(-)	CLJU_c16460					CAETHG_3738	spore germination protein KB							CLCOS_12560	spore germination protein YndE							CLRAG_33240	spore germination protein YndE
1558	3	5	0.2	CLJU_c16450	hypothetical protein	1785380..1785598(-)	CLJU_c16470					CAETHG_3742	hypothetical protein	CAETHG_3739						CLCOS_12570	hypothetical protein							*
1559	4	4	1	CLJU_c16480	putative spore germination protein	1787007..1788194(-)						CAETHG_3743	spore germination protein KC							CLCOS_12580	spore germination protein A3 precursor							CLRAG_33260	spore germination protein A3 precursor
1560	4	4	1	CLJU_c16490	putative spore germination protein	1788226..1789827(-)						CAETHG_3744	spore germination protein KA							CLCOS_12590	spore germination protein B1							CLRAG_33270	spore germination protein B1
1561	3	3	1	CLJU_c16500	hypothetical protein	1790045..1790605(-)						CAETHG_3746	hypothetical protein							CLCOS_12620	hypothetical protein							*
1562	4	8	0.5	CLJU_c16510	acetaldehyde dehydrogenase (EC 1.2.1.10)/alcohol dehydrogenase AdhE (EC 1.1.1.1)	1791269..1793881(+)	CLJU_c16520					CAETHG_3748	acetaldehyde dehydrogenase /alcohol dehydrogenase AdhE	CAETHG_3747						CLCOS_12640	bifunctional aldehyde/alcohol dehydrogenase (adhE2)	CLCOS_12630						CLRAG_33310	bifunctional aldehyde/alcohol dehydrogenase (adhE1)	CLRAG_33330
1563	4	4	1	CLJU_c16530	putative ATP-dependent DNA helicase	1796824..1799037(+)						CAETHG_3749	DNA helicase-2 / ATP-dependent DNA helicase PcrA							CLCOS_12650	putative ATP-dependent DNA helicase YjcD							CLRAG_33340	putative ATP-dependent DNA helicase YjcD
1564	3	3	1	CLJU_c16540	putative tyrosine recombinase	1799155..1800114(+)						CAETHG_3750	integrase/recombinase XerD							*								CLRAG_33350	tyrosine recombinase XerD
1565	3	3	1	CLJU_c16550	phage-like protein	1800114..1800548(+)						CAETHG_3751	Helix-turn-helix domain-containing protein							*								CLRAG_33360	hypothetical protein
1566	1	1	1	CLJU_c16560	hypothetical protein	1800941..1801594(-)						*								*								*
1567	1	1	1	CLJU_c16570	hypothetical protein	1801777..1802529(+)						*								*								*
1568	1	1	1	CLJU_c16580	putative phage-like transcriptional factor	1802531..1802767(-)						*								*								*
1569	3	3	1	CLJU_c16590	hypothetical protein	1803193..1803372(+)						CAETHG_3763	hypothetical protein							*								CLRAG_33490	hypothetical protein
1570	2	2	1	CLJU_c16600	hypothetical protein	1803401..1803790(+)						*								*								CLRAG_33500	hypothetical protein
1571	2	2	1	CLJU_c16610	putative DNA-binding protein	1804225..1804899(+)						*								*								CLRAG_33510	helix-turn-helix
1572	1	1	1	CLJU_c16620	hypothetical protein	1805103..1805399(+)						*								*								*
1573	1	1	1	CLJU_c16630	hypothetical protein	1805424..1805759(+)						*								*								*
1574	2	2	1	CLJU_c16640	hypothetical protein	1805863..1807152(+)						*								*								CLRAG_33530	hypothetical protein
1575	2	2	1	CLJU_c16650	hypothetical protein	1807155..1807643(+)						*								*								CLRAG_33540	hypothetical protein
1576	2	2	1	CLJU_c16660	hypothetical protein	1807725..1811075(+)						*								*								CLRAG_33560	hypothetical protein
1577	1	1	1	CLJU_c16670	hypothetical protein	1811551..1811748(+)						*								*								*
1578	2	2	1	CLJU_c16680	hypothetical protein	1811765..1812082(+)						*								*								CLRAG_33580	hypothetical protein
1579	2	2	1	CLJU_c16690	hypothetical protein	1812085..1812666(+)						*								*								CLRAG_33590	hypothetical protein
1580	2	2	1	CLJU_c16700	hypothetical protein	1812668..1812892(+)						*								*								CLRAG_33600	hypothetical protein
1581	1	1	1	CLJU_c16710	hypothetical protein	1812976..1813542(+)						*								*								*
1582	1	1	1	CLJU_c16720	phage-like protein	1813620..1814450(+)						*								*								*
1583	1	1	1	CLJU_c16730	hypothetical protein	1814630..1814815(+)						*								*								*
1584	1	1	1	CLJU_c16740	hypothetical protein	1814821..1815150(+)						*								*								*
1585	1	1	1	CLJU_c16750	hypothetical protein	1815493..1816305(+)						*								*								*
1586	1	1	1	CLJU_c16760	hypothetical protein	1816378..1816569(+)						*								*								*
1587	1	1	1	CLJU_c16770	phage-like protein	1816584..1817618(+)						*								*								*
1588	1	1	1	CLJU_c16780	hypothetical protein	1818097..1818618(+)						*								*								*
1589	1	1	1	CLJU_c16790	hypothetical protein	1818650..1819624(+)						*								*								*
1590	1	1	1	CLJU_c16800	hypothetical protein	1819759..1821147(+)						*								*								*
1591	2	2	1	CLJU_c16810	phage-like protein	1821230..1829566(+)						*								*								CLRAG_33720	gamma-DL-glutamyl hydrolase precursor
1592	1	1	1	CLJU_c16820	hypothetical protein	1829638..1830039(+)						*								*								*
1593	1	1	1	CLJU_c16830	putative bacteriophage terminase	1830039..1831604(+)						*								*								*
1594	1	1	1	CLJU_c16840	phage portal protein	1831619..1832965(+)						*								*								*
1595	1	1	1	CLJU_c16850	hypothetical protein	1833909..1834535(+)						*								*								*
1596	1	1	1	CLJU_c16860	hypothetical protein	1834611..1835216(+)						*								*								*
1597	1	1	1	CLJU_c16870	hypothetical protein	1835303..1835602(+)						*								*								*
1598	1	1	1	CLJU_c16880	hypothetical protein	1835658..1836332(+)						*								*								*
1599	1	1	1	CLJU_c16890	hypothetical protein	1836395..1836748(+)						*								*								*
1600	2	2	1	CLJU_c16900	hypothetical protein	1836757..1838163(+)						*								CLCOS_03680	bacterial Ig-like domain (group 2)							*
1601	1	1	1	CLJU_c16910	hypothetical protein	1838282..1838704(+)						*								*								*
1602	1	1	1	CLJU_c16920	hypothetical protein	1838688..1839569(+)						*								*								*
1603	3	5	0.401	CLJU_c16940	hypothetical protein	1840625..1840975(+)	CLJU_c25580					CAETHG_3804	SdpI/YhfL protein family protein	CAETHG_0627						CLCOS_12660	hypothetical protein							*
1604	3	3	1	CLJU_c16950	hypothetical protein	1841205..1841369(+)						CAETHG_3805	hypothetical protein							CLCOS_12670	hypothetical protein							*
1605	3	3	1	CLJU_c16960	hypothetical protein	1841400..1841720(+)						CAETHG_3806	protein of unknown function (DUF3784)							CLCOS_12680	hypothetical protein							*
1606	2	2	1	CLJU_c16970	putative phosphoesterase	1841772..1842437(+)						CAETHG_3807	undecaprenyl-diphosphatase							*								*
1607	3	3	1	CLJU_c16980	hypothetical protein	1842516..1843007(-)						CAETHG_3808	hypothetical protein							CLCOS_12700	hypothetical protein							*
1608	4	12	0.116	CLJU_c16990	hypothetical protein	1843562..1843825(+)	CLJU_c35500	CLJU_c35490				CAETHG_1458	hybrid cluster protein-associated redox disulfide domain-containing protein	CAETHG_1457	CAETHG_3809					CLCOS_12710	hypothetical protein	CLCOS_18200	CLCOS_18210					CLRAG_33870	hypothetical protein	CLRAG_06020	CLRAG_06030
1609	3	3	1	CLJU_c17000	putative cell wall-binding protein	1844798..1846177(+)						CAETHG_3812	Putative cell wall binding repeat 2							CLCOS_12740	N-acetylmuramoyl-L-alanine amidase LytC precursor							*
1610	4	4	1	CLJU_c17010	putative rubrerythrin	1846583..1847116(+)						CAETHG_3813	Rubrerythrin							CLCOS_12750	rubrerythrin							CLRAG_33880	rubrerythrin
1611	4	4	1	CLJU_c17020	putative cell division membrane protein	1847186..1848295(-)						CAETHG_3814	rod shape determining protein RodA							CLCOS_12760	Rod shape-determining protein RodA							CLRAG_33900	Rod shape-determining protein RodA
1612	4	4	1	CLJU_c17030	putative hydrolase	1848680..1849423(+)						CAETHG_3815	putative hydrolase of the HAD superfamily							CLCOS_12770	alpha-D-glucose-1-phosphate phosphatase YihX							CLRAG_33910	alpha-D-glucose-1-phosphate phosphatase YihX
1613	3	3	1	CLJU_c17040	hypothetical protein	1849443..1849598(+)						CAETHG_3816	hypothetical protein							CLCOS_12780	hypothetical protein							*
1614	3	3	1	CLJU_c17050	hypothetical protein	1849691..1850383(-)						CAETHG_3817	Uncharacterized membrane protein YcaP, DUF421 family							CLCOS_12790	hypothetical protein							*
1615	4	4	1	CLJU_c17060	hypothetical protein	1850638..1850985(+)						CAETHG_3818	hypothetical protein							CLCOS_12800	hypothetical protein							CLRAG_33930	hypothetical protein
1616	4	4	1	CLJU_c17070	putative aldo/keto reductase	1851099..1852073(-)						CAETHG_3819	aryl-alcohol dehydrogenase (NADP+)							CLCOS_12810	general stress protein 69							CLRAG_33940	general stress protein 69
1617	4	4	1	CLJU_c17080	hypothetical protein	1852589..1853554(-)						CAETHG_3820	Peptidase A4 family protein							CLCOS_12820	peptidase A4 family protein							CLRAG_33950	peptidase A4 family protein
1618	4	4	1	CLJU_c17090	hypothetical protein	1853940..1854404(+)						CAETHG_3821	hypothetical protein							CLCOS_12830	hypothetical protein							CLRAG_33960	hypothetical protein
1619	4	8	0.5	CLJU_c17100	putative ABC transporter	1854544..1855629(-)	CLJU_c17250					CAETHG_3838	iron complex transport system substrate-binding protein	CAETHG_3822						CLCOS_13000	vitamin B12-binding protein	CLCOS_12840						CLRAG_33970	vitamin B12-binding protein	CLRAG_18020
1620	4	4	1	CLJU_c17110	putative molybdenum cofactor biosynthesis enzyme	1856093..1857325(+)						CAETHG_3823	putative molybdopterin biosynthesis protein							CLCOS_12850	molybdopterin molybdenumtransferase							CLRAG_33980	molybdopterin molybdenumtransferase
1621	3	6	0.105	CLJU_c17120	putative ABC transporter	1857322..1858413(+)	CLJU_c17180					CAETHG_3830	iron complex transport system substrate-binding protein	CAETHG_3824						CLCOS_12860	high-affinity heme uptake system protein IsdE precursor	CLCOS_12920						*
1622	4	5	0.31	CLJU_c17130	putative ABC transporter permease	1858465..1859526(+)						CAETHG_3825	iron complex transport system permease protein							CLCOS_12870	putative ABC transporter permease protein							CLRAG_33990	putative ABC transporter permease protein	CLRAG_18040
1623	4	4	1	CLJU_c17140	nucleotide kinase-like protein	1859517..1860056(+)						CAETHG_3826	nucleoside-triphosphatase							CLCOS_12880	NTPase							CLRAG_34000	NTPase
1624	4	4	1	CLJU_c17150	putative ABC transporter	1860080..1861120(+)						CAETHG_3827	iron complex transport system substrate-binding protein							CLCOS_12890	vitamin B12-binding protein precursor							CLRAG_34010	vitamin B12-binding protein precursor
1625	4	5	0.31	CLJU_c17160	putative ABC transporter ATPase	1861172..1861954(+)						CAETHG_3828	iron complex transport system ATP-binding protein							CLCOS_12900	putative ABC transporter ATP-binding protein							CLRAG_34020	putative ABC transporter ATP-binding protein	CLRAG_18030
1626	3	3	1	CLJU_c17170	putative Fe3+ ABC transporter periplasmic protein	1862336..1863352(+)						CAETHG_3829	ABC-type Fe3+ transport system, substrate-binding protein							CLCOS_12910	hypothetical protein							*
1627	2	2	1	CLJU_c17190	hypothetical protein	1864481..1864717(+)						CAETHG_3831	hypothetical protein							*								*
1628	4	5	0.31	CLJU_c17200	putative ABC transporter	1864961..1866055(+)						CAETHG_3833	iron complex transport system substrate-binding protein							CLCOS_12950	Fe(3+)-citrate-binding protein YfmC precursor							CLRAG_34200	Fe(3+)-citrate-binding protein YfmC precursor	CLRAG_18130
1629	3	3	1	CLJU_c17210	putative nickel-binding GTPase	1866096..1866791(+)						CAETHG_3834	Ni2+-binding GTPase involved in regulation of expression and maturation of urease and hydrogenase							CLCOS_12960	urease accessory protein UreG							*
1630	3	3	1	CLJU_c17220	putative ABC transporter ATPase	1866791..1867813(+)						CAETHG_3835	ABC-type lipoprotein export system, ATPase component							CLCOS_12970	aliphatic sulfonates import ATP-binding protein SsuB							*
1631	4	8	0.5	CLJU_c17230	hypothetical protein	1867835..1868584(+)	CLJU_c17240					CAETHG_3837	hypothetical protein	CAETHG_3836						CLCOS_12990	hypothetical protein	CLCOS_12980						CLRAG_34210	hypothetical protein	CLRAG_34220
1632	4	4	1	CLJU_c17260	hypothetical protein	1870674..1871276(-)						CAETHG_3839	DNA-binding transcriptional regulator, MerR family							CLCOS_13010	hypothetical protein							CLRAG_34230	hypothetical protein
1633	4	9	0.152	CLJU_c17270	putative electron transport protein	1871730..1872311(+)	CLJU_c20030					CAETHG_0083	electron transport protein HydN	CAETHG_3840						CLCOS_13040	hydrogenase-4 component A	CLCOS_13060						CLRAG_29320	hydrogenase-4 component A	CLRAG_29300	CLRAG_32510
1634	4	7	0.168	CLJU_c17290	hypothetical protein	1874073..1874633(+)	CLJU_c20010					CAETHG_3842	hypothetical protein	CAETHG_0081						CLCOS_13070	hypothetical protein							CLRAG_29290	hypothetical protein	CLRAG_39000
1635	4	4	1	CLJU_c17300	hypothetical protein	1874779..1875240(+)						CAETHG_3843	protein of unknown function (DUF4342)							CLCOS_13080	elongation factor Ts, mitochondrial							CLRAG_29280	elongation factor Ts, mitochondrial
1636	4	4	1	CLJU_c17330	cell division protein ftsA	1877300..1879405(+)						CAETHG_3846	cell division protein FtsA							CLCOS_13110	cell division protein FtsA							CLRAG_29250	cell division protein FtsA
1637	4	4	1	CLJU_c17340	putative amidohydrolase	1879435..1880607(+)						CAETHG_3847	amidohydrolase							CLCOS_13120	putative hydrolase YxeP							CLRAG_29240	putative hydrolase YxeP
1638	4	4	1	CLJU_c17350	putative ribosomal large subunit pseudouridine synthase D	1880927..1881886(+)						CAETHG_3848	23S rRNA pseudouridine955/2504/2580 synthase							CLCOS_13130	ribosomal large subunit pseudouridine synthase C							CLRAG_29230	ribosomal large subunit pseudouridine synthase C
1639	4	4	1	CLJU_c17360	putative stage V sporulation protein B	1881929..1883536(+)						CAETHG_3849	stage V sporulation protein B							CLCOS_13140	stage V sporulation protein B							CLRAG_29220	stage V sporulation protein B
1640	4	4	1	CLJU_c17370	glutamate synthase (NADH) large subunit (EC 1.4.1.14)	1883770..1888308(+)						CAETHG_3850	glutamate synthase (NADPH/NADH) large chain							CLCOS_13150	ferredoxin-dependent glutamate synthase 1							CLRAG_29210	ferredoxin-dependent glutamate synthase 1
1641	4	4	1	CLJU_c17380	glutamate synthase (NADH) small subunit (EC 1.4.1.14)	1888320..1889753(+)						CAETHG_3851	glutamate synthase (NADH) small subunit							CLCOS_13160	glutamate synthase [NADPH] small chain							CLRAG_29200	glutamate synthase [NADPH] small chain
1642	4	4	1	CLJU_c17390	succinyl-diaminopimelate desuccinylase	1890262..1891653(+)						CAETHG_3852	succinyl-diaminopimelate desuccinylase							CLCOS_13170	putative dipeptidase							CLRAG_01300	putative dipeptidase
1643	4	4	1	CLJU_c17400	hypothetical protein	1891742..1892221(+)						CAETHG_3853	23S rRNA (pseudouridine1915-N3)-methyltransferase							CLCOS_13180	ribosomal RNA large subunit methyltransferase H							CLRAG_01290	ribosomal RNA large subunit methyltransferase H
1644	3	3	1	CLJU_c17410	hypothetical protein	1892384..1892998(+)						CAETHG_3854	Uncharacterized SAM-binding protein YcdF, DUF218 family							CLCOS_13190	hypothetical protein							*
1645	3	3	1	CLJU_c17420	putative MarR family transcriptional regulator	1893552..1894019(+)						CAETHG_3855	DNA-binding transcriptional regulator, MarR family							CLCOS_23100	transcriptional regulator ZitR							*
1646	3	3	1	CLJU_c17430	hypothetical protein	1894046..1894621(+)						CAETHG_3856	Protein-S-isoprenylcysteine O-methyltransferase Ste14							CLCOS_23110	isoprenylcysteine carboxyl methyltransferase (ICMT) family protein							*
1647	4	4	1	CLJU_c17440	putative transcription activator	1894751..1895206(+)						CAETHG_3857	DNA gyrase inhibitor GyrI							CLCOS_23120	DNA gyrase inhibitor							CLRAG_01270	DNA gyrase inhibitor
1648	4	4	1	CLJU_c17450	hypothetical protein	1895322..1896815(+)						CAETHG_3858	hypothetical protein							CLCOS_23130	hypothetical protein							CLRAG_01260	hypothetical protein
1649	4	4	1	CLJU_c17460	putative membrane-associated response regulator	1896852..1897757(-)						CAETHG_3859	regulatory protein, luxR family							CLCOS_23140	spore germination protein GerE							CLRAG_01240	spore germination protein GerE
1650	4	4	1	CLJU_c17470	putative membrane-associated ferredoxin	1898074..1898778(+)						CAETHG_3860	4Fe-4S binding domain-containing protein							CLCOS_23150	putative electron transport protein YccM							CLRAG_01230	putative electron transport protein YccM
1651	3	3	1	CLJU_c17500	putative chemotaxis sensory transducer	1900864..1901685(-)						CAETHG_3863	Methyl-accepting chemotaxis protein (MCP) signalling domain-containing protein							CLCOS_23160	putative sensory transducer protein YfmS							*
1652	4	4	1	CLJU_c17560	putative LysR family transcriptional regulator	1906476..1907327(-)						CAETHG_3864	DNA-binding transcriptional regulator, LysR family							CLCOS_23170	HTH-type transcriptional regulator CysL							CLRAG_01180	HTH-type transcriptional regulator CysL
1653	4	4	1	CLJU_c17570	putative chromate transporter	1907460..1908074(+)						CAETHG_3865	chromate transporter							CLCOS_23180	chromate transport protein							CLRAG_01170	chromate transporter
1654	3	3	1	CLJU_c17580	hypothetical protein	1908071..1908574(+)						CAETHG_3866	chromate transporter							CLCOS_23190	chromate transport protein							*
1655	4	4	1	CLJU_c17590	putative intracellular protease/amidase related enzyme,ThiJ family	1908677..1909261(+)						CAETHG_3867	DJ-1/PfpI family protein							CLCOS_23200	isonitrile hydratase							CLRAG_01150	isonitrile hydratase
1656	4	4	1	CLJU_c17600	putative flavodoxin	1909387..1909836(+)						CAETHG_3868	Flavodoxin							CLCOS_23210	flavodoxin							CLRAG_01140	flavodoxin
1657	4	4	1	CLJU_c17610	hypothetical protein	1909974..1910189(+)						CAETHG_3869	hypothetical protein							CLCOS_23220	hypothetical protein							CLRAG_01130	hypothetical protein
1658	4	4	1	CLJU_c17620	putative transcriptional regulator	1910179..1910373(+)						CAETHG_3870	putative transcriptional regulator							CLCOS_23230	hypothetical protein							CLRAG_01120	hypothetical protein
1659	4	4	1	CLJU_c17630	putative signal chemotaxis receptor	1910520..1912022(+)						CAETHG_3871	diguanylate cyclase (GGDEF) domain-containing protein							CLCOS_23240	diguanylate cyclase DosC							CLRAG_01110	diguanylate cyclase DosC
1660	4	4	1	CLJU_c17640	putative NUDIX hydrolase	1912057..1912578(+)						CAETHG_3872	NUDIX domain-containing protein							CLCOS_23250	nudix hydrolase							CLRAG_01100	nudix hydrolase
1661	4	4	1	CLJU_c17650	hypothetical protein	1912600..1912857(+)						CAETHG_3873	Protein of unknown function (DUF3795)							CLCOS_23260	hypothetical protein							CLRAG_01090	hypothetical protein
1662	3	3	1	CLJU_c17660	putative transcriptional regulator	1913075..1913521(+)						CAETHG_3874	DNA-binding transcriptional regulator, MarR family							*								CLRAG_01070	transcriptional repressor MprA
1663	2	2	1	CLJU_c17670	hypothetical protein	1913578..1914264(+)						CAETHG_3875	protein of unknown function (DUF4386)							*								*
1664	3	3	1	CLJU_c17680	hypothetical protein	1914325..1914942(+)						CAETHG_3876	L-2-amino-thiazoline-4-carboxylic acid hydrolase							*								CLRAG_01060	hypothetical protein
1665	4	4	1	CLJU_c17690	ketopantoate reductase (EC 1.1.1.169)	1915388..1916317(-)						CAETHG_3877	2-dehydropantoate 2-reductase							CLCOS_23270	2-dehydropantoate 2-reductase							CLRAG_01040	2-dehydropantoate 2-reductase
1666	4	4	1	CLJU_c17700	LysR family transcriptional regulator	1916469..1917344(+)						CAETHG_3878	DNA-binding transcriptional regulator, LysR family							CLCOS_23280	HTH-type transcriptional regulator GltC							CLRAG_01030	HTH-type transcriptional regulator GltC
1667	4	4	1	CLJU_c17710	asparagine synthetase	1917884..1919473(+)						CAETHG_3879	asparagine synthase (glutamine-hydrolysing)							CLCOS_23290	asparagine synthetase B [glutamine-hydrolyzing]							CLRAG_01020	asparagine synthetase B [glutamine-hydrolyzing]
1668	4	7	0.37	CLJU_c17720	putative LysR family transcriptional regulator	1919747..1920610(-)	CLJU_c42440					CAETHG_2069	DNA-binding transcriptional regulator, LysR family	CAETHG_3880						CLCOS_23300	HTH-type transcriptional regulator CatM	CLCOS_38270						CLRAG_01010	HTH-type transcriptional regulator GltC
1669	4	4	1	CLJU_c17730	hypothetical protein	1920977..1921393(+)						CAETHG_3881	two-component system, response regulator YcbB							CLCOS_23320	hypothetical protein							CLRAG_00990	hypothetical protein
1670	4	4	1	CLJU_c17740	branched-chain amino acid transporter II carrier protein	1921401..1922756(-)						CAETHG_3882	branched-chain amino acid:cation transporter, LIVCS family							CLCOS_23330	branched-chain amino acid transport system 2 carrier protein							CLRAG_00980	branched-chain amino acid transport system 2 carrier protein
1671	4	4	1	CLJU_c17750	hypothetical protein	1923066..1924238(-)						CAETHG_3883	hypothetical protein							CLCOS_23340	hypothetical protein							CLRAG_00970	hypothetical protein
1672	4	4	1	CLJU_c17760	transcriptional regulator, HxlR family	1924430..1924786(-)						CAETHG_3884	transcriptional regulator, HxlR family							CLCOS_23440	putative HTH-type transcriptional regulator YtcD							CLRAG_00950	putative HTH-type transcriptional regulator YtcD
1673	4	4	1	CLJU_c17770	putative epimerase	1924948..1925859(+)						CAETHG_3885	phenazine biosynthesis protein PhzF family							CLCOS_23450	putative isomerase YddE							CLRAG_00940	putative isomerase YddE
1674	4	4	1	CLJU_c17780	putative phosphatase	1925963..1926610(+)						CAETHG_3886	phosphoglycolate phosphatase							CLCOS_23460	phosphoglycolate phosphatase							CLRAG_00930	phosphoglycolate phosphatase
1675	4	4	1	CLJU_c17790	hypothetical protein	1926829..1927107(-)						CAETHG_3887	hypothetical protein							CLCOS_23470	hypothetical protein							CLRAG_00920	hypothetical protein
1676	4	4	1	CLJU_c17800	hypothetical protein	1927416..1927676(+)						CAETHG_3888	hypothetical protein							CLCOS_23480	hypothetical protein							CLRAG_00910	hypothetical protein
1677	4	4	1	CLJU_c17810	putative hydrolase	1927826..1928707(-)						CAETHG_3889	hypothetical protein							CLCOS_23490	sugar phosphatase YidA							CLRAG_00900	sugar phosphatase YidA
1678	4	4	1	CLJU_c17820	putative aldo/keto reductase	1928926..1929768(-)						CAETHG_3890	Aldo/keto reductase							CLCOS_23500	glyoxal reductase							CLRAG_00890	glyoxal reductase
1679	4	4	1	CLJU_c17830	hypothetical protein	1929968..1931965(+)						CAETHG_3891	Peptidase family M28							CLCOS_23510	peptidase family M28							CLRAG_00880	peptidase family M28
1680	4	4	1	CLJU_c17840	peptide deformylase	1932089..1932571(-)						CAETHG_3892	peptide deformylase							CLCOS_23520	peptide deformylase							CLRAG_00870	peptide deformylase
1681	3	3	1	CLJU_c17850	putative transcriptional regulator	1932667..1934091(+)						CAETHG_3893	GntR family transcriptional regulator / MocR family aminotransferase							CLCOS_23530	HTH-type transcriptional regulatory protein GabR							*
1682	4	4	1	CLJU_c17860	hypothetical protein	1934300..1935088(-)						CAETHG_3894	CheY chemotaxis protein or a CheY-like REC (receiver) domain							CLCOS_23570	virulence transcriptional regulatory protein PhoP							CLRAG_00800	phosphate regulon transcriptional regulatory protein PhoB
1683	4	4	1	CLJU_c17870	methylated-DNA--protein- cysteinemethyltransferase	1935397..1935867(+)						CAETHG_3895	methylated-DNA-[protein]-cysteine S-methyltransferase							CLCOS_23580	methylated-DNA--protein-cysteine methyltransferase, constitutive							CLRAG_00790	methylated-DNA--protein-cysteine methyltransferase, constitutive
1684	4	4	1	CLJU_c17880	hypothetical protein	1935940..1936641(+)						CAETHG_3896	3-methyladenine DNA glycosylase AlkD							CLCOS_23590	DNA alkylation repair enzyme							CLRAG_00780	DNA alkylation repair enzyme
1685	4	4	1	CLJU_c17890	hypothetical protein	1936699..1937577(-)						CAETHG_3897	EamA domain-containing membrane protein RarD							CLCOS_32410	EamA-like transporter family protein							CLRAG_00760	EamA-like transporter family protein
1686	4	4	1	CLJU_c17900	amino acid/polyamine/organocation transporter, APC superfamily (TC 2.A.3)	1938135..1939535(+)						CAETHG_3898	amino acid/polyamine/organocation transporter, APC superfamily							CLCOS_32400	putative transport protein YifK							CLRAG_00730	putative transport protein YifK
1687	4	4	1	CLJU_c17910	carbon monoxide dehydrogenase catalytic subunit	1939706..1941637(+)						CAETHG_3899	carbon-monoxide dehydrogenase catalytic subunit							CLCOS_32390	carbon monoxide dehydrogenase 2							CLRAG_00720	carbon monoxide dehydrogenase 2
1688	4	4	1	CLJU_c17920	propanediol utilization protein PduV-like protein	1942075..1942560(-)						CAETHG_3900	ethanolamine utilization protein EutP							CLCOS_32380	propanediol utilization protein PduV							CLRAG_00710	propanediol utilization protein PduV
1689	4	6	0.334	CLJU_c17930	putative microcompartment protein	1942571..1942948(-)						CAETHG_3901	ethanolamine utilization protein EutS							CLCOS_24310	propanediol utilization protein PduU	CLCOS_32370						CLRAG_00700	propanediol utilization protein PduU	CLRAG_03020
1690	4	4	1	CLJU_c17940	hypothetical protein	1943568..1944647(+)						CAETHG_3903	xanthine dehydrogenase accessory factor							CLCOS_32360	putative xanthine dehydrogenase subunit A							CLRAG_00690	putative xanthine dehydrogenase subunit A
1691	4	4	1	CLJU_c17950	putative molybdopterin biosynthesis protein	1944665..1945684(+)						CAETHG_3904	molybdenum cofactor synthesis domain-containing protein							CLCOS_32350	putative competence-damage inducible protein							CLRAG_00680	putative competence-damage inducible protein
1692	4	4	1	CLJU_c17960	hypothetical protein	1945932..1948235(+)						CAETHG_3905	diguanylate cyclase (GGDEF) domain-containing protein							CLCOS_32340	cyclic di-GMP phosphodiesterase CdpA							CLRAG_00670	cyclic di-GMP phosphodiesterase CdpA
1693	4	4	1	CLJU_c17970	DeoR family transcriptional regulator	1948271..1949110(-)						CAETHG_3906	DNA-binding transcriptional regulator, MerR family							CLCOS_32330	multidrug-efflux transporter 1 regulator							CLRAG_00660	multidrug-efflux transporter 1 regulator
1694	4	4	1	CLJU_c17980	putative Fe-S cluster protein	1949285..1950319(+)						CAETHG_3907	hypothetical protein							CLCOS_32320	ferredoxin							CLRAG_00650	ferredoxin
1695	4	4	1	CLJU_c17990	transcriptional regulator, TraR/DksA family	1950453..1951058(+)						CAETHG_3908	transcriptional regulator, TraR/DksA family							CLCOS_32310	general stress protein 16O							CLRAG_00640	general stress protein 16O
1696	4	4	1	CLJU_c18000	putative nitroreductase	1951221..1951751(-)						CAETHG_3909	Nitroreductase							CLCOS_32300	nitroreductase A							CLRAG_00630	nitroreductase A
1697	3	4	0.36	CLJU_c18010	transcriptional regulator, HxlR family	1951888..1952250(+)						CAETHG_3910	transcriptional regulator, HxlR family							CLCOS_32290	putative HTH-type transcriptional regulator YybR	CLCOS_35480						*
1698	4	4	1	CLJU_c18020	hypothetical protein	1952459..1953610(-)						CAETHG_3911	Uncharacterized conserved protein YraI							CLCOS_32280	bacterial SH3 domain protein							CLRAG_00620	bacterial SH3 domain protein
1699	4	4	1	CLJU_c18030	putative lipase	1953858..1956101(+)						CAETHG_3912	hypothetical protein							CLCOS_32270	N-acetylmuramoyl-L-alanine amidase LytC precursor							CLRAG_00610	N-acetylmuramoyl-L-alanine amidase LytC precursor
1700	3	3	1	CLJU_c18040	putative methyl-accepting chemotaxis protein	1956335..1957855(+)						CAETHG_3913	methyl-accepting chemotaxis protein							CLCOS_32260	putative methyl-accepting chemotaxis protein YoaH							*
1701	4	4	1	CLJU_c18050	dihydrodipicolinate reductase (EC 1.3.1.26)	1957977..1958858(-)						CAETHG_3914	dihydrodipicolinate reductase							CLCOS_32250	4-hydroxy-tetrahydrodipicolinate reductase							CLRAG_00600	4-hydroxy-tetrahydrodipicolinate reductase
1702	4	4	1	CLJU_c18060	transcriptional regulator, GntR family	1959333..1959965(+)						CAETHG_3915	regulatory protein, gntR family							CLCOS_32240	mannosyl-D-glycerate transport/metabolism system repressor MngR							CLRAG_00590	mannosyl-D-glycerate transport/metabolism system repressor MngR
1703	4	4	1	CLJU_c18070	hypothetical protein	1960372..1961055(+)						CAETHG_3916	Yip1 domain-containing protein							CLCOS_32230	Yip1 domain protein							CLRAG_00580	Yip1 domain protein
1704	4	4	1	CLJU_c18080	putative membrane-associated protein	1961202..1962287(+)						CAETHG_3917	HlyD family secretion protein							CLCOS_32220	multidrug resistance protein MdtA precursor							CLRAG_00570	multidrug resistance protein MdtA precursor
1705	4	4	1	CLJU_c18100	putative ABC transporter permease	1962993..1964204(+)						CAETHG_3919	putative ABC transport system permease protein							CLCOS_32200	macrolide export ATP-binding/permease protein MacB							CLRAG_00550	macrolide export ATP-binding/permease protein MacB
1706	3	3	1	CLJU_c18110	DeoR family transcriptional regulator	1964277..1965212(+)						CAETHG_3920	deoxyribonucleoside regulator							CLCOS_32190	deoxyribonucleoside regulator							*
1707	4	4	1	CLJU_c18120	cytidine deaminase (EC 3.5.4.5)	1965307..1965705(+)						CAETHG_3921	cytidine deaminase							CLCOS_32180	cytidine deaminase							CLRAG_00540	cytidine deaminase
1708	4	4	1	CLJU_c18130	deoxyribose-phosphate aldolase	1965849..1966493(+)						CAETHG_3922	deoxyribose-phosphate aldolase							CLCOS_32170	deoxyribose-phosphate aldolase 2							CLRAG_00530	deoxyribose-phosphate aldolase 2
1709	3	3	1	CLJU_c18140	putative concentrative nucleoside transporter	1966859..1968043(+)						CAETHG_3923	nucleoside transport protein							CLCOS_32160	nucleoside permease NupC							*
1710	4	4	1	CLJU_c18150	phosphopentomutase	1968067..1969248(+)						CAETHG_3924	phosphopentomutase							CLCOS_08760	phosphopentomutase							CLRAG_00520	phosphopentomutase
1711	4	4	1	CLJU_c18160	pyrimidine-nucleoside phosphorylase (EC 2.4.2.2)	1969264..1970565(+)						CAETHG_3925	pyrimidine-nucleoside phosphorylase							CLCOS_08750	pyrimidine-nucleoside phosphorylase							CLRAG_00510	pyrimidine-nucleoside phosphorylase
1712	1	1	1	CLJU_c18170	hypothetical protein	1970875..1971039(+)						*								*								*
1713	4	4	1	CLJU_c18180	hypothetical protein	1971219..1971995(+)						CAETHG_3926	SatD family (SatD)							CLCOS_08740	hypothetical protein							CLRAG_00500	hypothetical protein
1714	4	4	1	CLJU_c18190	hypothetical protein	1972017..1972403(-)						CAETHG_3927	SatD family (SatD)							CLCOS_08730	hypothetical protein							CLRAG_00490	hypothetical protein
1715	4	4	1	CLJU_c18200	hypothetical protein	1972616..1973458(-)						CAETHG_3928	Protein of unknown function (DUF3307)							CLCOS_08720	hypothetical protein							CLRAG_00480	hypothetical protein
1716	4	4	1	CLJU_c18210	hypothetical protein	1973561..1973989(-)						CAETHG_3929	EamA-like transporter family protein							CLCOS_08710	EamA-like transporter family protein							CLRAG_00470	EamA-like transporter family protein
1717	4	4	1	CLJU_c18220	hypothetical protein	1974530..1975279(+)						CAETHG_3930	hypothetical protein							CLCOS_08700	hypothetical protein							CLRAG_00390	hypothetical protein
1718	4	4	1	CLJU_c18230	hypothetical protein	1975272..1975778(+)						CAETHG_3931	Uncharacterized membrane protein							CLCOS_08690	queuosine precursor transporter QueT							CLRAG_00380	queuosine precursor transporter QueT
1719	4	4	1	CLJU_c18240	D-xylose isomerase (EC 5.3.1.5)	1975969..1977291(+)						CAETHG_3932	xylose isomerase							CLCOS_08680	xylose isomerase							CLRAG_00370	xylose isomerase
1720	4	4	1	CLJU_c18250	xylulose kinase	1977348..1978868(+)						CAETHG_3933	xylulokinase							CLCOS_08670	xylulose kinase							CLRAG_00350	xylulose kinase
1721	3	3	1	CLJU_c18270	aldose 1-epimerase (EC 5.1.3.3)	1978884..1979945(+)						CAETHG_3934	aldose 1-epimerase							CLCOS_08660	aldose 1-epimerase precursor							*
1722	4	4	1	CLJU_c18280	sugar transporter	1979968..1981335(+)						CAETHG_3935	MFS transporter, sugar porter (SP) family							CLCOS_08650	putative metabolite transport protein CsbC							CLRAG_00340	putative metabolite transport protein CsbC
1723	4	4	1	CLJU_c18290	putative xylose operon transcriptional regulator XylR	1981525..1982703(+)						CAETHG_3936	Sugar kinase of the NBD/HSP70 family, may contain an N-terminal HTH domain							CLCOS_08640	N-acetylglucosamine repressor							CLRAG_00330	N-acetylglucosamine repressor
1724	3	3	1	CLJU_c18300	hypothetical protein	1982842..1983321(+)						CAETHG_3937	HEPN domain-containing protein							CLCOS_08630	hypothetical protein							*
1725	3	3	1	CLJU_c18310	putative nitrate/sulfonate/bicarbonate ABC transporter permease	1983745..1984560(+)						CAETHG_3938	sulfonate transport system permease protein							CLCOS_08620	putative aliphatic sulfonates transport permease protein SsuC							*
1726	3	3	1	CLJU_c18320	putative nitrate/sulfonate/bicarbonate ABC transporter ATPase	1984583..1985362(+)						CAETHG_3939	sulfonate transport system ATP-binding protein							CLCOS_08610	aliphatic sulfonates import ATP-binding protein SsuB							*
1727	3	3	1	CLJU_c18330	nitrate/sulfonate/bicarbonate ABC transporter-like periplasmic protein	1985399..1986418(+)						CAETHG_3940	sulfonate transport system substrate-binding protein							CLCOS_08600	putative aliphatic sulfonates-binding protein precursor							*
1728	3	3	1	CLJU_c18340	hypothetical protein	1986446..1987909(+)						CAETHG_3941	Arylsulfotransferase (ASST)							CLCOS_08590	arylsulfotransferase (ASST)							*
1729	4	8	0.5	CLJU_c18350	putative ABC transporter ATP-binding protein	1988132..1989046(+)	CLJU_c19650					CAETHG_0042	ABC-2 type transport system ATP-binding protein	CAETHG_3942						CLCOS_02390	putative ABC transporter ATP-binding protein YxlF	CLCOS_08580						CLRAG_00320	putative ABC transporter ATP-binding protein YxlF	CLRAG_39490
1730	4	4	1	CLJU_c18360	putative ABC transporter permease	1989063..1990067(+)						CAETHG_3943	ABC-2 type transport system permease protein							CLCOS_08570	ABC-2 family transporter protein							CLRAG_00310	ABC-2 family transporter protein
1731	4	4	1	CLJU_c18370	putative hydrolase	1990089..1990904(+)						CAETHG_3944	Lysophospholipase L1							CLCOS_08560	spore germination lipase LipC							CLRAG_00300	spore germination lipase LipC
1732	3	3	1	CLJU_c18380	hypothetical protein	1991046..1991522(+)						CAETHG_3945	hypothetical protein							CLCOS_08550	hypothetical protein							*
1733	4	4	1	CLJU_c18390	hypothetical protein	1991720..1991947(+)						CAETHG_3946	hypothetical protein							CLCOS_08540	hypothetical protein							CLRAG_00290	hypothetical protein
1734	4	4	1	CLJU_c18400	hypothetical protein	1991944..1992561(+)						CAETHG_3947	hypothetical protein							CLCOS_08530	hypothetical protein							CLRAG_00280	hypothetical protein
1735	4	4	1	CLJU_c18410	hypothetical protein	1992568..1992942(+)						CAETHG_3948	hypothetical protein							CLCOS_08520	hypothetical protein							CLRAG_00270	hypothetical protein
1736	4	4	1	CLJU_c18420	glutathionylspermidine synthase-like protein	1993016..1995466(+)						CAETHG_3949	Glutathionylspermidine synthase							CLCOS_08510	glutathionylspermidine synthase							CLRAG_00260	glutathionylspermidine synthase
1737	4	4	1	CLJU_c18430	hypothetical protein	1995463..1996029(+)						CAETHG_3950	hypothetical protein							CLCOS_08500	hypothetical protein							CLRAG_00250	hypothetical protein
1738	4	4	1	CLJU_c18440	putative spore germination protein	1996082..1997209(-)						CAETHG_3951	germination protein, Ger(x)C family							CLCOS_08490	spore germination protein A3 precursor							CLRAG_00240	spore germination protein A3 precursor
1739	4	4	1	CLJU_c18450	putative spore germination protein	1997196..1998290(-)						CAETHG_3952	spore germination protein (amino acid permease)							CLCOS_08480	spore germination protein YndE							CLRAG_00230	spore germination protein YndE
1740	4	4	1	CLJU_c18460	putative spore germination protein	1998287..1999762(-)						CAETHG_3953	GerA spore germination protein							CLCOS_08470	spore germination protein B1							CLRAG_00220	spore germination protein B1
1741	4	12	0.167	CLJU_c18470	putative iron-containing alcohol dehydrogenase	1999945..2001111(-)	CLJU_c39950	CLJU_c24880				CAETHG_1841	Alcohol dehydrogenase, class IV	CAETHG_0555	CAETHG_3954					CLCOS_22810	iron-containing alcohol dehydrogenase class IV	CLCOS_15670	CLCOS_08460					CLRAG_00210	iron-containing alcohol dehydrogenase class IV	CLRAG_17900	CLRAG_22180
1742	4	4	1	CLJU_c18480	hypothetical protein	2001343..2001762(-)						CAETHG_3955	hypothetical protein							CLCOS_08450	hypothetical protein							CLRAG_00200	hypothetical protein
1743	4	8	0.5	CLJU_c18490	putative transcriptional regulator	2001767..2001982(-)	CLJU_c32810					CAETHG_1179	putative transcriptional regulator	CAETHG_3956						CLCOS_24460	anaerobic benzoate catabolism transcriptional regulator	CLCOS_08440						CLRAG_00190	anaerobic benzoate catabolism transcriptional regulator	CLRAG_15520
1744	4	11	0.167	CLJU_c18500	putative methyl-accepting chemotaxis sensory transducer	2002264..2003412(+)	CLJU_c37140	CLJU_c24440				CAETHG_3957	Methyl-accepting chemotaxis protein (MCP) signalling domain-containing protein	CAETHG_0504						CLCOS_15160	putative sensory transducer protein YfmS	CLCOS_09920	CLCOS_08430					CLRAG_30130	putative sensory transducer protein YfmS	CLRAG_36600	CLRAG_00180
1745	4	4	1	CLJU_c18510	hypothetical protein	2003699..2004619(-)						CAETHG_3958	Glucose inhibited division protein A							CLCOS_08420	glucose inhibited division protein A							CLRAG_00130	tRNA uridine 5-carboxymethylaminomethyl modification enzyme MnmG
1746	4	7	0.189	CLJU_c18520	putative recombinase	2004752..2006374(-)	CLJU_c35310					CAETHG_3959	Site-specific DNA recombinase	CAETHG_1440						CLCOS_08410	DNA-invertase hin	CLCOS_18030						CLRAG_05840	DNA-invertase hin
1747	3	3	1	CLJU_c18530	hypothetical protein	2006543..2006716(+)						CAETHG_3960	hypothetical protein							CLCOS_08400	hypothetical protein							*
1748	3	3	1	CLJU_c18540	hypothetical protein	2006799..2006924(+)						CAETHG_3961	hypothetical protein							CLCOS_08390	hypothetical protein							*
1749	3	4	0.36	CLJU_c18550	hypothetical protein	2006942..2007442(+)						CAETHG_3962	virus Gp157							CLCOS_08380	siphovirus Gp157	CLCOS_20530						*
1750	3	3	1	CLJU_c18560	hypothetical protein	2007458..2008180(+)						CAETHG_3963	hypothetical protein							CLCOS_08370	hypothetical protein							*
1751	2	2	1	CLJU_c18570	hypothetical protein	2008273..2008557(-)						CAETHG_3964	Glucose inhibited division protein A							*								*
1752	4	4	1	CLJU_c18580	putative oxidoreductase	2008570..2009556(-)						CAETHG_3965	NAD(P)H-flavin reductase							CLCOS_07860	dihydroorotate dehydrogenase B (NAD(+)), electron transfer subunit							CLRAG_00120	dihydroorotate dehydrogenase B (NAD(+)), electron transfer subunit
1753	4	4	1	CLJU_c18590	putative integral membrane protein	2009700..2010566(+)						CAETHG_3966	Permease of the drug/metabolite transporter (DMT) superfamily							CLCOS_07850	EamA-like transporter family protein							CLRAG_00110	EamA-like transporter family protein
1754	4	4	1	CLJU_c18610	putative signal transduction protein	2012759..2014627(+)						CAETHG_3969	PAS domain S-box-containing protein/diguanylate cyclase (GGDEF) domain-containing protein							CLCOS_07820	cyclic di-GMP phosphodiesterase Gmr							CLRAG_00040	cyclic di-GMP phosphodiesterase Gmr
1755	4	4	1	CLJU_c18620	manganese catalase	2014789..2015484(-)						CAETHG_3970	Mn-containing catalase							CLCOS_07810	putative manganese catalase							CLRAG_00030	putative manganese catalase
1756	4	4	1	CLJU_c18630	hypothetical protein	2015672..2016073(-)						CAETHG_3971	protein of unknown function (DUF2935)							CLCOS_07800	hypothetical protein							CLRAG_00020	hypothetical protein
1757	4	4	1	CLJU_c18640	hypothetical protein	2016242..2018269(-)						CAETHG_3972	hypothetical protein							CLCOS_07790	cellobiose 2-epimerase							CLRAG_00010	hypothetical protein
1758	3	3	1	CLJU_c18650	hypothetical protein	2018504..2018689(+)						CAETHG_3979	phage-like protein							CLCOS_07780	hypothetical protein							*
1759	4	4	1	CLJU_c18660	putative cell wall-binding protein	2018770..2020245(+)						CAETHG_3980	Putative cell wall-binding protein							CLCOS_07770	N-acetylmuramoyl-L-alanine amidase LytC precursor							CLRAG_16980	N-acetylmuramoyl-L-alanine amidase LytC precursor
1760	3	3	1	CLJU_c18670	methyl-accepting chemotaxis sensory transducer with TarH sensor	2020721..2022787(+)						CAETHG_3981	methyl-accepting chemotaxis sensory transducer with TarH sensor /methyl-accepting chemotaxis sensory transducer with Cache sensor							CLCOS_07760	methyl-accepting chemotaxis protein McpB							*
1761	4	4	1	CLJU_c18680	hypothetical protein	2023357..2024976(-)						CAETHG_3982	hypothetical protein							CLCOS_07750	hypothetical protein							CLRAG_16680	hypothetical protein
1762	4	4	1	CLJU_c18690	hypothetical protein	2025379..2026503(+)						CAETHG_3983	hypothetical protein							CLCOS_07740	radical SAM superfamily protein							CLRAG_16670	cyclic pyranopterin monophosphate synthase
1763	4	5	0.31	CLJU_c18700	hypothetical protein	2026661..2027635(+)						CAETHG_3984	hypothetical protein							CLCOS_07730	hypothetical protein	CLCOS_08220						CLRAG_16650	hypothetical protein
1764	2	2	1	CLJU_c18710	hypothetical protein	2027704..2028207(+)						*								CLCOS_07720	hypothetical protein							*
1765	2	2	1	CLJU_c18720	hypothetical protein	2028204..2028980(+)						*								*								CLRAG_16640	hypothetical protein
1766	4	4	1	CLJU_c18730	hypothetical protein	2029081..2029722(+)						CAETHG_3992	protein of unknown function (DUF4397)							CLCOS_07710	hypothetical protein							CLRAG_16560	hypothetical protein
1767	4	4	1	CLJU_c18740	plant auxin-responsive GH3-like protein	2029841..2031424(+)						CAETHG_3993	GH3 auxin-responsive promoter							CLCOS_07700	GH3 auxin-responsive promoter							CLRAG_16550	GH3 auxin-responsive promoter
1768	4	6	0.334	CLJU_c18750	hypothetical protein	2031450..2031953(-)	CLJU_c27250					CAETHG_3994	hypothetical protein	CAETHG_0811						CLCOS_07690	hypothetical protein							CLRAG_16540	hypothetical protein
1769	4	8	0.5	CLJU_c18760	putative hydrolase	2032726..2034630(+)	CLJU_c19860					CAETHG_0066	Spore germination protein YaaH	CAETHG_3996						CLCOS_02580	putative sporulation-specific glycosylase YdhD	CLCOS_07680						CLRAG_16520	spore germination protein YaaH	CLRAG_39220
1770	2	2	1	CLJU_c18770	hypothetical protein	2034850..2035395(-)						*								CLCOS_07670	hypothetical protein							*
1771	2	4	1	CLJU_c18780	hypothetical protein	2035571..2036353(-)	CLJU_c18800					*								CLCOS_07660	hypothetical protein	CLCOS_07640						*
1772	2	2	1	CLJU_c18790	hypothetical protein	2036479..2037939(+)						*								CLCOS_07650	hypothetical protein							*
1773	2	2	1	CLJU_c18810	hypothetical protein	2039318..2040109(+)						*								CLCOS_07630	hypothetical protein							*
1774	2	2	1	CLJU_c18820	hypothetical protein	2040212..2041075(+)						*								CLCOS_07620	hypothetical protein							*
1775	4	4	1	CLJU_c18830	hypothetical protein	2041404..2042009(+)						CAETHG_4006	hypothetical protein							CLCOS_07610	hypothetical protein							CLRAG_16420	hypothetical protein
1776	1	1	1	CLJU_c18840	hypothetical protein	2042608..2042739(-)						*								*								*
1777	4	4	1	CLJU_c18850	putative two-component response regulator	2043154..2044029(+)						CAETHG_4017	DNA-binding response regulator, NarL/FixJ family, contains REC and HTH domains							CLCOS_07600	chemotaxis protein CheY							CLRAG_40150	chemotaxis protein CheY
1778	4	4	1	CLJU_c18860	putative CheC-like chemotaxis protein	2044011..2044475(+)						CAETHG_4018	chemotaxis protein CheX							CLCOS_07590	CheY-P phosphatase CheX							CLRAG_40140	CheY-P phosphatase CheX
1779	4	4	1	CLJU_c18870	putative amino acid transporter, LysE family	2044573..2045301(-)						CAETHG_4019	Threonine/homoserine/homoserine lactone efflux protein							CLCOS_07580	threonine efflux system							CLRAG_40130	threonine efflux system
1780	4	4	1	CLJU_c18880	methyl-accepting chemotaxis sensory transducer with Cache sensor	2045708..2047687(+)						CAETHG_4020	methyl-accepting chemotaxis sensory transducer with Cache sensor							CLCOS_07570	methyl-accepting chemotaxis protein McpB							CLRAG_40120	methyl-accepting chemotaxis protein McpB
1781	4	4	1	CLJU_c18890	transcriptional regulator, MarR family	2047937..2048371(+)						CAETHG_4023	transcriptional regulator, MarR family							CLCOS_07560	organic hydroperoxide resistance transcriptional regulator							CLRAG_40080	HTH-type transcriptional regulator MgrA
1782	4	5	0.31	CLJU_c18900	putative ABC transporter transmembrane protein	2048418..2050643(+)						CAETHG_4024	ATP-binding cassette, subfamily B							CLCOS_07550	putative ABC transporter ATP-binding protein							CLRAG_40070	putative ABC transporter ATP-binding protein	CLRAG_17090
1783	4	5	0.31	CLJU_c18910	putative ABC transporter ATPase/permease	2050640..2052499(+)						CAETHG_4025	ATP-binding cassette, subfamily B							CLCOS_07540	putative ABC transporter ATP-binding protein							CLRAG_40060	putative ABC transporter ATP-binding protein	CLRAG_17080
1784	4	4	1	CLJU_c18920	putative transcriptional regulator	2052639..2053022(+)						CAETHG_4026	BlaI family transcriptional regulator, penicillinase repressor							CLCOS_07530	penicillinase repressor							CLRAG_40050	penicillinase repressor
1785	4	4	1	CLJU_c18930	putative regulatory protein	2053035..2054981(+)						CAETHG_4027	bla regulator protein blaR1							CLCOS_07520	regulatory protein BlaR1							CLRAG_40040	regulatory protein BlaR1
1786	4	8	0.5	CLJU_c18940	putative vancomycin b-type resistance protein VanW	2055092..2056399(+)	CLJU_c33500					CAETHG_1249	Vancomycin resistance protein YoaR , contains peptidoglycan-binding and VanW domains	CAETHG_4028						CLCOS_25150	vancomycin B-type resistance protein VanW	CLCOS_07510						CLRAG_40030	vancomycin B-type resistance protein VanW	CLRAG_24780
1787	1	1	1	CLJU_c18950	putative collagen triple helix repeat-containing protein	2056716..2059118(-)						*								*								*
1788	2	2	1	CLJU_c18960	hypothetical protein	2059408..2059932(+)						CAETHG_4030	hypothetical protein							*								*
1789	3	3	1	CLJU_c18970	hypothetical protein	2060518..2061987(-)						CAETHG_4031	Methyltransferase domain-containing protein							CLCOS_33880	putative methyltransferase YcgJ							*
1790	2	2	1	CLJU_c18980	putative glycosyltransferase	2062291..2064237(+)						CAETHG_4032	Glycosyltransferase, GT2 family							*								*
1791	3	3	1	CLJU_c18990	putative glycosyltransferase	2064374..2065447(-)						CAETHG_4033	Glycosyltransferase involved in cell wall bisynthesis							CLCOS_41350	SPBc2 prophage-derived glycosyltransferase SunS							*
1792	2	2	1	CLJU_c19000	hypothetical protein	2065515..2065760(+)						CAETHG_4034	ABC transporter							*								*
1793	3	3	1	CLJU_c19010	hypothetical protein	2065778..2066278(+)						CAETHG_4035	G5 domain-containing protein							CLCOS_41360	VanW like protein							*
1794	4	4	1	CLJU_c19020	putative ABC transporter ATPase	2066542..2068161(+)						CAETHG_4036	macrolide transport system ATP-binding/permease protein							CLCOS_41370	putative ABC transporter ATP-binding protein YheS							CLRAG_40020	putative ABC transporter ATP-binding protein YbiT
1795	4	4	1	CLJU_c19030	gamma-glutamyltranspeptidase	2068310..2069917(+)						CAETHG_4037	gamma-glutamyltransferase 2. Threonine peptidase. MEROPS family T03							CLCOS_41380	putative gamma-glutamyltransferase YwrD							CLRAG_40010	putative gamma-glutamyltransferase YwrD
1796	4	7	0.189	CLJU_c19040	hypothetical protein	2069996..2070655(+)	CLJU_c28560					CAETHG_0850	Uncharacterized membrane protein	CAETHG_4038						CLCOS_41400	pantothenic acid transporter PanT	CLCOS_10840						CLRAG_34630	pantothenic acid transporter PanT
1797	4	4	1	CLJU_c19050	oligopeptidase F. Metallo peptidase. MEROPS family M03B	2071073..2072860(+)						CAETHG_4039	oligopeptidase F. Metallo peptidase. MEROPS family M03B							CLCOS_41410	oligoendopeptidase F, plasmid							CLRAG_39980	oligoendopeptidase F, plasmid
1798	3	3	1	CLJU_c19060	hypothetical protein	2073040..2073327(-)						CAETHG_4040	hypothetical protein							CLCOS_41420	hypothetical protein							*
1799	4	4	1	CLJU_c19070	putative ATP-dependent RNA helicase	2073992..2075749(+)						CAETHG_4041	ATP-dependent RNA helicase SUPV3L1/SUV3							CLCOS_41430	ATP-dependent RNA helicase DeaD							CLRAG_39950	putative DEAD-box ATP-dependent RNA helicase
1800	3	3	1	CLJU_c19080	putative cobalamin synthesis protein CobW	2076281..2077234(+)						CAETHG_4042	GTPase, G3E family							CLCOS_41440	putative GTP-binding protein YjiA							*
1801	3	3	1	CLJU_c19090	uroporphyrinogen decarboxylase-like protein	2077354..2078223(+)						CAETHG_4043	Uroporphyrinogen-III decarboxylase							CLCOS_41450	uroporphyrinogen decarboxylase							*
1802	3	3	1	CLJU_c19100	uroporphyrinogen decarboxylase	2078266..2079336(+)						CAETHG_4044	uroporphyrinogen decarboxylase							CLCOS_41460	uroporphyrinogen decarboxylase							*
1803	4	7	0.37	CLJU_c19110	putative cobalamin B12-binding protein	2079377..2080033(+)	CLJU_c21080					CAETHG_0193	methylmalonyl-CoA mutase C-terminal domain-containing protein/methyltransferase cognate corrinoid proteins	CAETHG_4045						CLCOS_41470	methionine synthase	CLCOS_20150						CLRAG_30660	methionine synthase
1804	4	7	0.37	CLJU_c19120	uroporphyrinogen decarboxylase-like protein	2080049..2081080(+)	CLJU_c21060					CAETHG_0191	[methyl-Co(III) methanol-specific corrinoid protein]:coenzyme M methyltransferase	CAETHG_4046						CLCOS_41480	uroporphyrinogen decarboxylase	CLCOS_20130						CLRAG_30640	uroporphyrinogen decarboxylase
1805	3	3	1	CLJU_c19130	putative ferredoxin-containing protein	2081073..2082866(+)						CAETHG_4047	Uncharacterized 2Fe-2 and 4Fe-4S clusters-containing protein, contains DUF4445 domain							CLCOS_41490	Na(+)-translocating NADH-quinone reductase subunit F							*
1806	4	4	1	CLJU_c19140	putative exonuclease	2082984..2083592(-)						CAETHG_4048	DNA polymerase-3 subunit epsilon							CLCOS_41500	DNA polymerase III subunit epsilon							CLRAG_39940	DNA polymerase III PolC-type
1807	4	4	1	CLJU_c19150	hypothetical protein	2083722..2084567(+)						CAETHG_4049	Uncharacterized membrane-anchored protein YitT, contains DUF161 and DUF2179 domains							CLCOS_41510	hypothetical protein							CLRAG_39900	hypothetical protein
1808	3	3	1	CLJU_c19160	hypothetical protein	2084671..2084895(-)						CAETHG_4050	Cys/Met metabolism PLP-dependent enzyme							CLCOS_41520	cystathionine gamma-synthase							*
1809	4	4	1	CLJU_c19170	hypothetical protein	2085280..2085426(-)						CAETHG_4051	hypothetical protein							CLCOS_41530	hypothetical protein							CLRAG_39880	hypothetical protein
1810	4	4	1	CLJU_c19180	hypothetical protein	2085525..2085695(-)						CAETHG_4053	hypothetical protein							CLCOS_41540	hypothetical protein							CLRAG_39870	hypothetical protein
1811	2	2	1	CLJU_c19190	hypothetical protein	2085822..2086520(+)						CAETHG_4054	Transposase and inactivated derivatives							*								*
1812	4	4	1	CLJU_c19200	putative transposase	2086628..2087374(+)						CAETHG_4055	Transposase InsO and inactivated derivatives							CLCOS_35070	integrase core domain protein							CLRAG_37620	integrase core domain protein
1813	4	4	1	CLJU_c19210	putative iron-sulfur cluster-binding protein	2087669..2088376(-)						CAETHG_4056	4Fe-4S dicluster domain-containing protein							CLCOS_41550	epoxyqueuosine reductase							CLRAG_39860	epoxyqueuosine reductase
1814	4	4	1	CLJU_c19220	putative nucleoside transporter family protein	2088657..2090042(+)						CAETHG_4057	putative hydroxymethylpyrimidine transporter CytX							CLCOS_41560	putative allantoin permease							CLRAG_39850	putative allantoin permease
1815	4	4	1	CLJU_c19230	cytosine deaminase	2090062..2091330(+)						CAETHG_4058	cytosine deaminase							CLCOS_41570	cytosine deaminase							CLRAG_39840	cytosine deaminase
1816	4	4	1	CLJU_c19240	hypothetical protein	2091490..2091879(+)						CAETHG_4059	Immunity protein 22							CLCOS_41580	hypothetical protein							CLRAG_39830	hypothetical protein
1817	3	3	1	CLJU_c19250	putative molybdopterin-binding protein	2092450..2092656(+)						CAETHG_0001	molybdenum-pterin binding domain-containing protein							CLCOS_41630	molybdenum-pterin-binding protein 2							*
1818	3	3	1	CLJU_c19260	hypothetical protein	2092895..2093152(-)						CAETHG_0002	LysR substrate binding domain-containing protein							CLCOS_41640	putative DNA-binding transcriptional regulator							*
1819	4	4	1	CLJU_c19270	putative OsmC-like protein	2093160..2093621(-)						CAETHG_0003	Uncharacterized OsmC-related protein							CLCOS_41650	OsmC-like protein							CLRAG_39790	OsmC-like protein
1820	4	7	0.37	CLJU_c19280	hypothetical protein	2093728..2094711(+)	CLJU_c33430					CAETHG_1243	glycerate dehydrogenase	CAETHG_0004						CLCOS_41660	glycerate dehydrogenase	CLCOS_25090						CLRAG_39780	glycerate dehydrogenase
1821	4	7	0.37	CLJU_c19290	peptidase T. Metallo peptidase. MEROPS family M20B	2094755..2095981(+)	CLJU_c19310					CAETHG_0008	tripeptide aminopeptidase	CAETHG_0005						CLCOS_41670	peptidase T	CLCOS_41690						CLRAG_39770	peptidase T
1822	3	3	1	CLJU_c19300	putative regulatory protein	2096005..2098662(+)						CAETHG_0007	LuxR family transcriptional regulator, maltose regulon positive regulatory protein							CLCOS_41680	HTH-type transcriptional regulator MalT							*
1823	4	4	1	CLJU_c19330	hypothetical protein	2101694..2102365(-)						CAETHG_0010	protein of unknown function (DUF4163)							CLCOS_41710	hypothetical protein							CLRAG_39760	hypothetical protein
1824	4	4	1	CLJU_c19340	putative signal transduction protein	2102551..2103753(+)						CAETHG_0011	EAL and modified HD-GYP domain-containing signal transduction protein							CLCOS_41720	EAL domain protein							CLRAG_39750	EAL domain protein
1825	4	4	1	CLJU_c19350	hypothetical protein	2104003..2104575(+)						CAETHG_0012	NADPH-dependent FMN reductase							CLCOS_41730	NADPH-dependent FMN reductase							CLRAG_39740	NADPH-dependent FMN reductase
1826	4	4	1	CLJU_c19360	hypothetical protein	2104577..2105248(+)						CAETHG_0013	hypothetical protein							CLCOS_41740	hypothetical protein							CLRAG_39730	hypothetical protein
1827	4	4	1	CLJU_c19370	putative permease	2105365..2106312(+)						CAETHG_0014	hypothetical protein							CLCOS_41750	putative transporter YfdV							CLRAG_39720	putative transporter YfdV
1828	4	4	1	CLJU_c19380	hypothetical protein	2106364..2106567(-)						CAETHG_0015	DNA-binding transcriptional regulator, XRE-family HTH domain							CLCOS_41760	helix-turn-helix domain protein							CLRAG_39710	hypothetical protein
1829	4	4	1	CLJU_c19390	hypothetical protein	2106569..2106961(-)						CAETHG_0016	hypothetical protein							CLCOS_41770	hypothetical protein							CLRAG_39700	hypothetical protein
1830	3	3	1	CLJU_c19400	putative transcriptional regulator	2107698..2108240(+)						CAETHG_0017	DNA-binding transcriptional regulator, MarR family							CLCOS_41780	putative HTH-type transcriptional regulator YusO							*
1831	3	3	1	CLJU_c19410	ferric uptake regulation protein	2108255..2108713(+)						CAETHG_0018	Fur family transcriptional regulator, ferric uptake regulator							CLCOS_41790	ferric uptake regulation protein							*
1832	4	4	1	CLJU_c19420	putative epimerase	2108780..2109562(+)						CAETHG_0019	phenazine biosynthesis protein PhzF family							CLCOS_02160	trans-2,3-dihydro-3-hydroxyanthranilate isomerase							CLRAG_39690	putative isomerase YddE
1833	4	4	1	CLJU_c19430	hypothetical protein	2109577..2110470(+)						CAETHG_0020	rarD protein							CLCOS_02170	threonine and homoserine efflux system							CLRAG_39680	threonine and homoserine efflux system
1834	4	4	1	CLJU_c19440	hypothetical protein	2110483..2111421(+)						CAETHG_0021	protein of unknown function (DUF1848)							CLCOS_02180	hypothetical protein							CLRAG_39670	hypothetical protein
1835	4	4	1	CLJU_c19450	putative two-component response regulator	2111708..2112409(+)						CAETHG_0022	DNA-binding response regulator, OmpR family, contains REC and winged-helix (wHTH) domain							CLCOS_02190	transcriptional regulatory protein YycF							CLRAG_39660	transcriptional regulatory protein YycF
1836	4	4	1	CLJU_c19460	putative signal transduction histidine kinase	2112393..2113847(+)						CAETHG_0023	Signal transduction histidine kinase							CLCOS_02200	alkaline phosphatase synthesis sensor protein PhoR							CLRAG_39650	alkaline phosphatase synthesis sensor protein PhoR
1837	4	4	1	CLJU_c19470	hypothetical protein	2113931..2115295(+)						CAETHG_0024	hypothetical protein							CLCOS_02210	hypothetical protein							CLRAG_39640	hypothetical protein
1838	4	4	1	CLJU_c19480	putative flavin reductase-like protein	2115563..2116252(-)						CAETHG_0025	NADH-FMN oxidoreductase RutF, flavin reductase (DIM6/NTAB) family							CLCOS_02220	high molecular weight rubredoxin							CLRAG_39630	high molecular weight rubredoxin
1839	4	4	1	CLJU_c19490	ferritin	2116313..2116834(-)						CAETHG_0026	ferritin							CLCOS_02230	ferritin							CLRAG_39620	ferritin
1840	4	8	0.5	CLJU_c19500	cold-shock protein	2117315..2117512(+)	CLJU_c19580					CAETHG_0035	cold shock protein (beta-ribbon, CspA family)	CAETHG_0027						CLCOS_02320	cold shock protein 2	CLCOS_02240						CLRAG_39610	cold shock protein 2	CLRAG_39550
1841	4	4	1	CLJU_c19510	putative pyrophosphohydrolase	2117592..2118413(-)						CAETHG_0028	NAD+ diphosphatase							CLCOS_02250	NADH pyrophosphatase							CLRAG_39600	NADH pyrophosphatase
1842	3	3	1	CLJU_c19520	hypothetical protein	2118635..2118868(+)						CAETHG_0029	similar to spore coat protein							CLCOS_02260	hypothetical protein							*
1843	3	3	1	CLJU_c19530	putative spore coat protein F	2118861..2119223(+)						CAETHG_0030	Coat F domain-containing protein							CLCOS_02270	spore coat protein F precursor							*
1844	3	3	1	CLJU_c19540	zinc-containing alcohol dehydrogenase	2119243..2120379(+)						CAETHG_0031	S-(hydroxymethyl)glutathione dehydrogenase / alcohol dehydrogenase							CLCOS_02280	threonine dehydrogenase or related zinc containing alcohol dehydrogenase)							*
1845	3	3	1	CLJU_c19550	putative spore coat protein	2120394..2120606(+)						CAETHG_0032	spore coat protein							CLCOS_02290	hypothetical protein							*
1846	3	3	1	CLJU_c19560	putative spore coat protein	2120629..2120931(+)						CAETHG_0033	similar to spore coat protein							CLCOS_02300	spore coat protein F precursor							*
1847	4	4	1	CLJU_c19570	putative flavodoxin	2121178..2121663(+)						CAETHG_0034	Flavodoxin							CLCOS_02310	NAD(P)H dehydrogenase (quinone)							CLRAG_39560	NAD(P)H dehydrogenase (quinone)
1848	4	8	0.5	CLJU_c19590	putative transcriptional regulator	2122128..2123306(-)	CLJU_c21270					CAETHG_0213	2-aminoadipate transaminase	CAETHG_0036						CLCOS_33590	2-aminoadipate transaminase	CLCOS_02330						CLRAG_39530	2-aminoadipate transaminase	CLRAG_30840
1849	4	4	1	CLJU_c19600	transcriptional regulator, GntR family	2123319..2124842(-)						CAETHG_0037	DNA-binding transcriptional regulator, MocR family, contains an aminotransferase domain							CLCOS_02340	2-aminoadipate transaminase							CLRAG_39520	2-aminoadipate transaminase
1850	3	3	1	CLJU_c19610	putative membrane peptidase	2124946..2125875(-)						CAETHG_0038	Zn-dependent protease (includes SpoIVFB)							CLCOS_02350	peptidase family M50							*
1851	3	3	1	CLJU_c19620	hypothetical protein	2126076..2126405(+)						CAETHG_0039	vesicle tethering protein							CLCOS_02360	hypothetical protein							*
1852	4	4	1	CLJU_c19630	putative signal transduction histidine kinase	2126455..2127888(-)						CAETHG_0040	Signal transduction histidine kinase							CLCOS_02370	sensor histidine kinase YycG							CLRAG_39510	sensor histidine kinase YycG
1853	4	4	1	CLJU_c19640	two-component response regulator	2127878..2128558(-)						CAETHG_0041	DNA-binding response regulator, OmpR family, contains REC and winged-helix (wHTH) domain							CLCOS_02380	transcriptional regulatory protein SrrA							CLRAG_39500	transcriptional regulatory protein CseB
1854	4	4	1	CLJU_c19660	putative ABC transporter-like membrane protein	2129438..2130616(+)						CAETHG_0043	ABC-2 type transport system permease protein							CLCOS_02400	ABC-2 family transporter protein							CLRAG_39480	ABC-2 family transporter protein
1855	4	4	1	CLJU_c19670	putative glycosyltransferase	2130754..2131818(+)						CAETHG_0044	1,2-diacylglycerol-3-alpha-glucose alpha-1,2-galactosyltransferase							CLCOS_02410	alpha-galactosylglucosyldiacylglycerol synthase							CLRAG_39470	alpha-galactosylglucosyldiacylglycerol synthase
1856	4	4	1	CLJU_c19680	hypothetical protein	2131808..2132818(+)						CAETHG_0045	hypothetical protein							CLCOS_02420	hypothetical protein							CLRAG_39460	hypothetical protein
1857	4	4	1	CLJU_c19690	1,2-diacylglycerol 3-glucosyltransferase (EC 2.4.1.157)	2132821..2133993(-)						CAETHG_0046	1,2-diacylglycerol 3-alpha-glucosyltransferase							CLCOS_02430	alpha-monoglucosyldiacylglycerol synthase							CLRAG_39450	alpha-monoglucosyldiacylglycerol synthase
1858	4	4	1	CLJU_c19700	putative ferretin-like protein	2134132..2134656(+)						CAETHG_0047	bacterioferritin							CLCOS_02440	manganese containing catalase							CLRAG_39440	rubrerythrin
1859	3	3	1	CLJU_c19710	putative flagellar motor protein MotB	2134728..2135477(-)						CAETHG_0048	chemotaxis protein MotB							*								CLRAG_39430	motility protein B
1860	3	3	1	CLJU_c19720	putative flagellar motor protein MotA	2135480..2136271(-)						CAETHG_0049	chemotaxis protein MotA							*								CLRAG_39420	chemotaxis protein PomA
1861	4	4	1	CLJU_c19730	hypothetical protein	2136513..2137592(-)						CAETHG_0050	Hypothetical protein							CLCOS_02450	hypothetical protein							CLRAG_39410	hypothetical protein
1862	3	3	1	CLJU_c19740	putative multidrug resistance efflux pump	2137982..2139220(+)						*								CLCOS_02460	tetracycline resistance protein, class B							CLRAG_39400	tetracycline resistance protein, class B
1863	4	4	1	CLJU_c19750	hypothetical protein	2139304..2140650(+)						CAETHG_0054	Uncharacterized conserved protein, contains FIST_N domain							CLCOS_02470	FIST N domain protein							CLRAG_39390	FIST N domain protein
1864	4	4	1	CLJU_c19760	putative sensory transduction histidine kinase	2140702..2142480(+)						CAETHG_0056	PAS domain S-box-containing protein							CLCOS_02480	sensor histidine kinase TmoS							CLRAG_39380	sensor histidine kinase TmoS
1865	4	4	1	CLJU_c19770	heat shock protein HtpG	2142894..2144768(+)						CAETHG_0057	molecular chaperone HtpG							CLCOS_02490	chaperone protein HtpG							CLRAG_39370	chaperone protein HtpG
1866	4	4	1	CLJU_c19780	amino acid/polyamine/organocation transporter, APC superfamily (TC 2.A.3)	2145282..2146526(-)						CAETHG_0058	basic amino acid/polyamine antiporter, APA family							CLCOS_02500	inner membrane protein YjeH							CLRAG_39360	inner membrane protein YjeH
1867	4	4	1	CLJU_c19790	transcriptional regulator, LysR family	2146740..2147615(+)						CAETHG_0059	DNA-binding transcriptional regulator, LysR family							CLCOS_02510	HTH-type transcriptional regulator GltR							CLRAG_39340	HTH-type transcriptional regulator GltR
1868	4	4	1	CLJU_c19800	hypothetical protein	2147732..2148601(+)						CAETHG_0060	hypothetical protein							CLCOS_02520	hypothetical protein							CLRAG_39280	hypothetical protein
1869	4	4	1	CLJU_c19810	putative response regulator	2148807..2149460(+)						CAETHG_0061	DNA-binding response regulator, OmpR family, contains REC and winged-helix (wHTH) domain							CLCOS_02530	transcriptional regulatory protein WalR							CLRAG_39270	transcriptional regulatory protein WalR
1870	4	4	1	CLJU_c19820	putative signal transduction histidine kinase	2149461..2150894(+)						CAETHG_0062	Signal transduction histidine kinase							CLCOS_02540	alkaline phosphatase synthesis sensor protein PhoR							CLRAG_39260	alkaline phosphatase synthesis sensor protein PhoR
1871	4	4	1	CLJU_c19830	hypothetical protein	2150934..2151491(+)						CAETHG_0063	Ala-tRNA(Pro) deacylase							CLCOS_02550	prolyl-tRNA editing protein ProX							CLRAG_39250	prolyl-tRNA editing protein ProX
1872	4	4	1	CLJU_c19840	putative AraC family transcriptional regulator	2151513..2152364(+)						CAETHG_0064	AraC-type DNA-binding protein							CLCOS_02560	DNA-binding transcriptional activator FeaR							CLRAG_39240	DNA-binding transcriptional regulator AraC
1873	4	4	1	CLJU_c19850	putative glyoxalase	2152413..2152880(+)						CAETHG_0065	Catechol 2,3-dioxygenase							CLCOS_02570	metallothiol transferase FosB							CLRAG_39230	metallothiol transferase FosB
1874	4	4	1	CLJU_c19870	hypothetical protein	2154943..2156211(-)						CAETHG_0067	L-cysteine desulfidase							CLCOS_02590	serine dehydratase alpha chain							CLRAG_39210	serine dehydratase alpha chain
[truncated: 3,614 more rows]

## Sheet: four genomes.txt
#version: Proteinortho 4.26, blast=blastp v2.2.18, E-value=1e-10, alg.-conn.=0.1, coverage=0.5, percent_identity=50, adaptive_similarity=0.95, inc_pairs=1, inc_singles=1, selfblast=1, unambiguous=0
[truncated: 5,487 more rows]
[truncated: 1 more columns]

[truncated: 5 more sheets: CAUTO, CLCOS, CLJ, CLRAG, coords]
